# Supplementary material for: A bioinformatics pipeline for Mycobacterium tuberculosis sequencing that cleans contaminant reads from sputum samples
Source: PLoS One. 2021 Oct 26;16(10):e0258774. doi: 10.1371/journal.pone.0258774 (PMC8547644; doi:10.1371/journal.pone.0258774)
Supplement: S1 File — (VCF) [file pone.0258774.s001.vcf]

##fileformat=VCFv4.2
##fileDate=20190719
##source=TBDREAM, _PhyResSE_and_ReSeqTB
##reference=gi:41352722|ref|NC_000962.3| Mycobacterium tuberculosis H37Rv, complete_genome
##contig=<ID=NC_000962.3_Mycobacterium_tuberculosis_H37Rv,_complete_genome,length=4411532bp,assembly=GCA_000195955.2>
#CHROM	POS	REF	ALT
NC_000962.3_Mycobacterium_tuberculosis_H37Rv,_complete_genome	5508	C	G
NC_000962.3_Mycobacterium_tuberculosis_H37Rv,_complete_genome	6575	C	T
NC_000962.3_Mycobacterium_tuberculosis_H37Rv,_complete_genome	6576	G	A,T
NC_000962.3_Mycobacterium_tuberculosis_H37Rv,_complete_genome	6579	C	T
NC_000962.3_Mycobacterium_tuberculosis_H37Rv,_complete_genome	6620	G	A,C
NC_000962.3_Mycobacterium_tuberculosis_H37Rv,_complete_genome	6621	A	C
NC_000962.3_Mycobacterium_tuberculosis_H37Rv,_complete_genome	6647	G	T
NC_000962.3_Mycobacterium_tuberculosis_H37Rv,_complete_genome	6648	G	C
NC_000962.3_Mycobacterium_tuberculosis_H37Rv,_complete_genome	6653	G	C,A
NC_000962.3_Mycobacterium_tuberculosis_H37Rv,_complete_genome	6654	A	C
NC_000962.3_Mycobacterium_tuberculosis_H37Rv,_complete_genome	6695	A	C
NC_000962.3_Mycobacterium_tuberculosis_H37Rv,_complete_genome	6720	A	C
NC_000962.3_Mycobacterium_tuberculosis_H37Rv,_complete_genome	6734	A	T,G
NC_000962.3_Mycobacterium_tuberculosis_H37Rv,_complete_genome	6735	A	C
NC_000962.3_Mycobacterium_tuberculosis_H37Rv,_complete_genome	6736	C	A,G
NC_000962.3_Mycobacterium_tuberculosis_H37Rv,_complete_genome	6737	A	C
NC_000962.3_Mycobacterium_tuberculosis_H37Rv,_complete_genome	6738	C	A,T
NC_000962.3_Mycobacterium_tuberculosis_H37Rv,_complete_genome	6741	A	T
NC_000962.3_Mycobacterium_tuberculosis_H37Rv,_complete_genome	6742	A	T,C
NC_000962.3_Mycobacterium_tuberculosis_H37Rv,_complete_genome	6749	G	A
NC_000962.3_Mycobacterium_tuberculosis_H37Rv,_complete_genome	6750	C	T
NC_000962.3_Mycobacterium_tuberculosis_H37Rv,_complete_genome	6759	C	T
NC_000962.3_Mycobacterium_tuberculosis_H37Rv,_complete_genome	6769	C	A
NC_000962.3_Mycobacterium_tuberculosis_H37Rv,_complete_genome	6770	A	C
NC_000962.3_Mycobacterium_tuberculosis_H37Rv,_complete_genome	6782	G	A
NC_000962.3_Mycobacterium_tuberculosis_H37Rv,_complete_genome	6853	A	C,T
NC_000962.3_Mycobacterium_tuberculosis_H37Rv,_complete_genome	7247	G	T
NC_000962.3_Mycobacterium_tuberculosis_H37Rv,_complete_genome	7503	C	G
NC_000962.3_Mycobacterium_tuberculosis_H37Rv,_complete_genome	7507	G	C
NC_000962.3_Mycobacterium_tuberculosis_H37Rv,_complete_genome	7510	A	G
NC_000962.3_Mycobacterium_tuberculosis_H37Rv,_complete_genome	7521	G	T
NC_000962.3_Mycobacterium_tuberculosis_H37Rv,_complete_genome	7539	A	G
NC_000962.3_Mycobacterium_tuberculosis_H37Rv,_complete_genome	7554	C	T,A,G
NC_000962.3_Mycobacterium_tuberculosis_H37Rv,_complete_genome	7555	A	T,C,G
NC_000962.3_Mycobacterium_tuberculosis_H37Rv,_complete_genome	7556	C	T,A,G
NC_000962.3_Mycobacterium_tuberculosis_H37Rv,_complete_genome	7557	C	T,A,G
NC_000962.3_Mycobacterium_tuberculosis_H37Rv,_complete_genome	7558	C	T,A,G
NC_000962.3_Mycobacterium_tuberculosis_H37Rv,_complete_genome	7559	G	T,A,C
NC_000962.3_Mycobacterium_tuberculosis_H37Rv,_complete_genome	7560	C	T,A,G
NC_000962.3_Mycobacterium_tuberculosis_H37Rv,_complete_genome	7561	A	T,C,G
NC_000962.3_Mycobacterium_tuberculosis_H37Rv,_complete_genome	7562	C	T,A,G
NC_000962.3_Mycobacterium_tuberculosis_H37Rv,_complete_genome	7563	G	T,A,C
NC_000962.3_Mycobacterium_tuberculosis_H37Rv,_complete_genome	7564	G	T,A,C
NC_000962.3_Mycobacterium_tuberculosis_H37Rv,_complete_genome	7565	C	T,A,G
NC_000962.3_Mycobacterium_tuberculosis_H37Rv,_complete_genome	7566	G	T,C,A
NC_000962.3_Mycobacterium_tuberculosis_H37Rv,_complete_genome	7567	A	T,C,G
NC_000962.3_Mycobacterium_tuberculosis_H37Rv,_complete_genome	7568	C	A,T,G
NC_000962.3_Mycobacterium_tuberculosis_H37Rv,_complete_genome	7569	G	A,C,T
NC_000962.3_Mycobacterium_tuberculosis_H37Rv,_complete_genome	7570	C	A,G,T
NC_000962.3_Mycobacterium_tuberculosis_H37Rv,_complete_genome	7571	G	A,C,T
NC_000962.3_Mycobacterium_tuberculosis_H37Rv,_complete_genome	7572	T	A,C,G
NC_000962.3_Mycobacterium_tuberculosis_H37Rv,_complete_genome	7573	C	A,G,T
NC_000962.3_Mycobacterium_tuberculosis_H37Rv,_complete_genome	7574	G	C,T,A
NC_000962.3_Mycobacterium_tuberculosis_H37Rv,_complete_genome	7575	A	C,G,T
NC_000962.3_Mycobacterium_tuberculosis_H37Rv,_complete_genome	7576	T	C,G,A
NC_000962.3_Mycobacterium_tuberculosis_H37Rv,_complete_genome	7577	C	G,T,A
NC_000962.3_Mycobacterium_tuberculosis_H37Rv,_complete_genome	7578	T	A,G,C
NC_000962.3_Mycobacterium_tuberculosis_H37Rv,_complete_genome	7579	A	T,C,G
NC_000962.3_Mycobacterium_tuberculosis_H37Rv,_complete_genome	7580	C	G,T,A
NC_000962.3_Mycobacterium_tuberculosis_H37Rv,_complete_genome	7581	G	C,A,T
NC_000962.3_Mycobacterium_tuberculosis_H37Rv,_complete_genome	7581	GAC	TTT,TTC
NC_000962.3_Mycobacterium_tuberculosis_H37Rv,_complete_genome	7582	A	T,C,G
NC_000962.3_Mycobacterium_tuberculosis_H37Rv,_complete_genome	7583	C	G,A,T
NC_000962.3_Mycobacterium_tuberculosis_H37Rv,_complete_genome	7585	G	C
NC_000962.3_Mycobacterium_tuberculosis_H37Rv,_complete_genome	7606	C	A
NC_000962.3_Mycobacterium_tuberculosis_H37Rv,_complete_genome	7626	C	G
NC_000962.3_Mycobacterium_tuberculosis_H37Rv,_complete_genome	157129	C	T
NC_000962.3_Mycobacterium_tuberculosis_H37Rv,_complete_genome	157624	A	G
NC_000962.3_Mycobacterium_tuberculosis_H37Rv,_complete_genome	408609	CG	C
NC_000962.3_Mycobacterium_tuberculosis_H37Rv,_complete_genome	409120	G	A
NC_000962.3_Mycobacterium_tuberculosis_H37Rv,_complete_genome	409272	C	T
NC_000962.3_Mycobacterium_tuberculosis_H37Rv,_complete_genome	410095	TCGGCAATGTCAG	T
NC_000962.3_Mycobacterium_tuberculosis_H37Rv,_complete_genome	410844	C	G
NC_000962.3_Mycobacterium_tuberculosis_H37Rv,_complete_genome	411118	CCGCGG	C
NC_000962.3_Mycobacterium_tuberculosis_H37Rv,_complete_genome	412447	G	A
NC_000962.3_Mycobacterium_tuberculosis_H37Rv,_complete_genome	413003	T	G
NC_000962.3_Mycobacterium_tuberculosis_H37Rv,_complete_genome	575729	C	T
NC_000962.3_Mycobacterium_tuberculosis_H37Rv,_complete_genome	576164	C	T
NC_000962.3_Mycobacterium_tuberculosis_H37Rv,_complete_genome	576242	G	T
NC_000962.3_Mycobacterium_tuberculosis_H37Rv,_complete_genome	576338	C	T
NC_000962.3_Mycobacterium_tuberculosis_H37Rv,_complete_genome	576414	G	A
NC_000962.3_Mycobacterium_tuberculosis_H37Rv,_complete_genome	576429	A	C
NC_000962.3_Mycobacterium_tuberculosis_H37Rv,_complete_genome	760242	G	T
NC_000962.3_Mycobacterium_tuberculosis_H37Rv,_complete_genome	760314	G	T
NC_000962.3_Mycobacterium_tuberculosis_H37Rv,_complete_genome	760663	C	T
NC_000962.3_Mycobacterium_tuberculosis_H37Rv,_complete_genome	760714	C	T
NC_000962.3_Mycobacterium_tuberculosis_H37Rv,_complete_genome	761004	A	G
NC_000962.3_Mycobacterium_tuberculosis_H37Rv,_complete_genome	761033	G	T,C
NC_000962.3_Mycobacterium_tuberculosis_H37Rv,_complete_genome	761074	A	C
NC_000962.3_Mycobacterium_tuberculosis_H37Rv,_complete_genome	761076	T	C,G
NC_000962.3_Mycobacterium_tuberculosis_H37Rv,_complete_genome	761077	T	C
NC_000962.3_Mycobacterium_tuberculosis_H37Rv,_complete_genome	761078	C	A,G
NC_000962.3_Mycobacterium_tuberculosis_H37Rv,_complete_genome	761079	T	A,C,G
NC_000962.3_Mycobacterium_tuberculosis_H37Rv,_complete_genome	761080	T	A,C,G
NC_000962.3_Mycobacterium_tuberculosis_H37Rv,_complete_genome	761080	TCGGCAC	T
NC_000962.3_Mycobacterium_tuberculosis_H37Rv,_complete_genome	761081	C	A,G,T
NC_000962.3_Mycobacterium_tuberculosis_H37Rv,_complete_genome	761081	CGGCACC	C
NC_000962.3_Mycobacterium_tuberculosis_H37Rv,_complete_genome	761082	G	C,T,A
NC_000962.3_Mycobacterium_tuberculosis_H37Rv,_complete_genome	761083	G	C,T,A
NC_000962.3_Mycobacterium_tuberculosis_H37Rv,_complete_genome	761083	GC	AT,AC
NC_000962.3_Mycobacterium_tuberculosis_H37Rv,_complete_genome	761084	C	A,T,G
NC_000962.3_Mycobacterium_tuberculosis_H37Rv,_complete_genome	761085	A	T,G,C
NC_000962.3_Mycobacterium_tuberculosis_H37Rv,_complete_genome	761085	AC	CA
NC_000962.3_Mycobacterium_tuberculosis_H37Rv,_complete_genome	761086	C	A,T,G
NC_000962.3_Mycobacterium_tuberculosis_H37Rv,_complete_genome	761087	C	A,T,G
NC_000962.3_Mycobacterium_tuberculosis_H37Rv,_complete_genome	761088	A	T,G,C
NC_000962.3_Mycobacterium_tuberculosis_H37Rv,_complete_genome	761088	AGC	CAA,CAG
NC_000962.3_Mycobacterium_tuberculosis_H37Rv,_complete_genome	761089	G	C,T,A
NC_000962.3_Mycobacterium_tuberculosis_H37Rv,_complete_genome	761090	C	A,T,G
NC_000962.3_Mycobacterium_tuberculosis_H37Rv,_complete_genome	761091	C	A,T,G
NC_000962.3_Mycobacterium_tuberculosis_H37Rv,_complete_genome	761092	A	T,G,C
NC_000962.3_Mycobacterium_tuberculosis_H37Rv,_complete_genome	761093	G	C,T,A
NC_000962.3_Mycobacterium_tuberculosis_H37Rv,_complete_genome	761094	C	G,T,A
NC_000962.3_Mycobacterium_tuberculosis_H37Rv,_complete_genome	761095	T	C,G
NC_000962.3_Mycobacterium_tuberculosis_H37Rv,_complete_genome	761096	G	C,T,A
NC_000962.3_Mycobacterium_tuberculosis_H37Rv,_complete_genome	761097	A	T,C,G
NC_000962.3_Mycobacterium_tuberculosis_H37Rv,_complete_genome	761098	G	T,C
NC_000962.3_Mycobacterium_tuberculosis_H37Rv,_complete_genome	761099	C	G,A,T
NC_000962.3_Mycobacterium_tuberculosis_H37Rv,_complete_genome	761099	C	CTTCATG
NC_000962.3_Mycobacterium_tuberculosis_H37Rv,_complete_genome	761099	C	CTTC
NC_000962.3_Mycobacterium_tuberculosis_H37Rv,_complete_genome	761099	CCAATTC	C
NC_000962.3_Mycobacterium_tuberculosis_H37Rv,_complete_genome	761100	C	A,T,G
NC_000962.3_Mycobacterium_tuberculosis_H37Rv,_complete_genome	761100	CAATTCATGG	C
NC_000962.3_Mycobacterium_tuberculosis_H37Rv,_complete_genome	761100	CAA	AAT,AAC
NC_000962.3_Mycobacterium_tuberculosis_H37Rv,_complete_genome	761100	CAATTCA	C
NC_000962.3_Mycobacterium_tuberculosis_H37Rv,_complete_genome	761101	A	T,C,G
NC_000962.3_Mycobacterium_tuberculosis_H37Rv,_complete_genome	761102	A	ATTC
NC_000962.3_Mycobacterium_tuberculosis_H37Rv,_complete_genome	761102	A	ATTCATG
NC_000962.3_Mycobacterium_tuberculosis_H37Rv,_complete_genome	761102	A	T,C,G
NC_000962.3_Mycobacterium_tuberculosis_H37Rv,_complete_genome	761102	A	ACGG
NC_000962.3_Mycobacterium_tuberculosis_H37Rv,_complete_genome	761102	ATTCATGGAC	A
NC_000962.3_Mycobacterium_tuberculosis_H37Rv,_complete_genome	761102	ATTC	A
NC_000962.3_Mycobacterium_tuberculosis_H37Rv,_complete_genome	761102	ATTCATG	A
NC_000962.3_Mycobacterium_tuberculosis_H37Rv,_complete_genome	761103	T	A,C,G
NC_000962.3_Mycobacterium_tuberculosis_H37Rv,_complete_genome	761104	T	A,C,G
NC_000962.3_Mycobacterium_tuberculosis_H37Rv,_complete_genome	761104	TCAT	T
NC_000962.3_Mycobacterium_tuberculosis_H37Rv,_complete_genome	761104	TCATGGACCAGAA	T
NC_000962.3_Mycobacterium_tuberculosis_H37Rv,_complete_genome	761105	C	CCGG
NC_000962.3_Mycobacterium_tuberculosis_H37Rv,_complete_genome	761105	C	T,G,A
NC_000962.3_Mycobacterium_tuberculosis_H37Rv,_complete_genome	761105	C	CTTC
NC_000962.3_Mycobacterium_tuberculosis_H37Rv,_complete_genome	761105	CATGGACCAGAAC	C
NC_000962.3_Mycobacterium_tuberculosis_H37Rv,_complete_genome	761106	A	C,T,G
NC_000962.3_Mycobacterium_tuberculosis_H37Rv,_complete_genome	761107	T	A,G,C
NC_000962.3_Mycobacterium_tuberculosis_H37Rv,_complete_genome	761108	GGACCAG	G
NC_000962.3_Mycobacterium_tuberculosis_H37Rv,_complete_genome	761108	G	C,A,T
NC_000962.3_Mycobacterium_tuberculosis_H37Rv,_complete_genome	761108	GGAC	G
NC_000962.3_Mycobacterium_tuberculosis_H37Rv,_complete_genome	761109	G	A,T,C
NC_000962.3_Mycobacterium_tuberculosis_H37Rv,_complete_genome	761109	GA	TT
NC_000962.3_Mycobacterium_tuberculosis_H37Rv,_complete_genome	761110	A	T,G,C
NC_000962.3_Mycobacterium_tuberculosis_H37Rv,_complete_genome	761110	AC	TT,TC,TA,TG
NC_000962.3_Mycobacterium_tuberculosis_H37Rv,_complete_genome	761111	C	A,T,G
NC_000962.3_Mycobacterium_tuberculosis_H37Rv,_complete_genome	761111	CCAGAAC	C
NC_000962.3_Mycobacterium_tuberculosis_H37Rv,_complete_genome	761111	CCAG	C
NC_000962.3_Mycobacterium_tuberculosis_H37Rv,_complete_genome	761112	CAGAAC	C
NC_000962.3_Mycobacterium_tuberculosis_H37Rv,_complete_genome	761112	C	A,T,G
NC_000962.3_Mycobacterium_tuberculosis_H37Rv,_complete_genome	761113	A	T,G,C
NC_000962.3_Mycobacterium_tuberculosis_H37Rv,_complete_genome	761113	AGAACAA	A
NC_000962.3_Mycobacterium_tuberculosis_H37Rv,_complete_genome	761114	G	A,T,C
NC_000962.3_Mycobacterium_tuberculosis_H37Rv,_complete_genome	761115	A	T,G,C
NC_000962.3_Mycobacterium_tuberculosis_H37Rv,_complete_genome	761116	A	T,G,C
NC_000962.3_Mycobacterium_tuberculosis_H37Rv,_complete_genome	761117	C	G
NC_000962.3_Mycobacterium_tuberculosis_H37Rv,_complete_genome	761117	CAAC	C
NC_000962.3_Mycobacterium_tuberculosis_H37Rv,_complete_genome	761118	A	T,G,C
NC_000962.3_Mycobacterium_tuberculosis_H37Rv,_complete_genome	761119	A	T,G,C
NC_000962.3_Mycobacterium_tuberculosis_H37Rv,_complete_genome	761120	C	A,T,G
NC_000962.3_Mycobacterium_tuberculosis_H37Rv,_complete_genome	761121	C	A,T,G
NC_000962.3_Mycobacterium_tuberculosis_H37Rv,_complete_genome	761122	C	A,T,G
NC_000962.3_Mycobacterium_tuberculosis_H37Rv,_complete_genome	761123	G	A,T,C
NC_000962.3_Mycobacterium_tuberculosis_H37Rv,_complete_genome	761124	C	A,T,G
NC_000962.3_Mycobacterium_tuberculosis_H37Rv,_complete_genome	761125	T	A,C,G
NC_000962.3_Mycobacterium_tuberculosis_H37Rv,_complete_genome	761126	G	A,T,C
NC_000962.3_Mycobacterium_tuberculosis_H37Rv,_complete_genome	761127	T	A,G,C
NC_000962.3_Mycobacterium_tuberculosis_H37Rv,_complete_genome	761127	TC	CA
NC_000962.3_Mycobacterium_tuberculosis_H37Rv,_complete_genome	761128	C	A,T,G
NC_000962.3_Mycobacterium_tuberculosis_H37Rv,_complete_genome	761129	G	A,T,C
NC_000962.3_Mycobacterium_tuberculosis_H37Rv,_complete_genome	761130	G	A,T,C
NC_000962.3_Mycobacterium_tuberculosis_H37Rv,_complete_genome	761131	G	A,T,C
NC_000962.3_Mycobacterium_tuberculosis_H37Rv,_complete_genome	761132	G	A,T,C
NC_000962.3_Mycobacterium_tuberculosis_H37Rv,_complete_genome	761133	T	A,G,C
NC_000962.3_Mycobacterium_tuberculosis_H37Rv,_complete_genome	761134	T	A,G,C
NC_000962.3_Mycobacterium_tuberculosis_H37Rv,_complete_genome	761135	G	A,T,C
NC_000962.3_Mycobacterium_tuberculosis_H37Rv,_complete_genome	761136	A	T,G,C
NC_000962.3_Mycobacterium_tuberculosis_H37Rv,_complete_genome	761137	C	A,T,G
NC_000962.3_Mycobacterium_tuberculosis_H37Rv,_complete_genome	761138	C	A,T,G
NC_000962.3_Mycobacterium_tuberculosis_H37Rv,_complete_genome	761139	C	A,T,G
NC_000962.3_Mycobacterium_tuberculosis_H37Rv,_complete_genome	761139	CA	TT,GG
NC_000962.3_Mycobacterium_tuberculosis_H37Rv,_complete_genome	761140	A	T,G,C
NC_000962.3_Mycobacterium_tuberculosis_H37Rv,_complete_genome	761140	AC	TT,TC,TA,TG
NC_000962.3_Mycobacterium_tuberculosis_H37Rv,_complete_genome	761141	CAAG	C
NC_000962.3_Mycobacterium_tuberculosis_H37Rv,_complete_genome	761141	C	A,G,T
NC_000962.3_Mycobacterium_tuberculosis_H37Rv,_complete_genome	761142	A	T,G,C
NC_000962.3_Mycobacterium_tuberculosis_H37Rv,_complete_genome	761143	A	T,G,C
NC_000962.3_Mycobacterium_tuberculosis_H37Rv,_complete_genome	761144	G	A,T,C
NC_000962.3_Mycobacterium_tuberculosis_H37Rv,_complete_genome	761145	C	A,T,G
NC_000962.3_Mycobacterium_tuberculosis_H37Rv,_complete_genome	761146	G	A,T,C
NC_000962.3_Mycobacterium_tuberculosis_H37Rv,_complete_genome	761146	GC	CT,CC,CA,CG
NC_000962.3_Mycobacterium_tuberculosis_H37Rv,_complete_genome	761147	C	A,T,G
NC_000962.3_Mycobacterium_tuberculosis_H37Rv,_complete_genome	761148	C	A,T,G
NC_000962.3_Mycobacterium_tuberculosis_H37Rv,_complete_genome	761149	G	A,T,C
NC_000962.3_Mycobacterium_tuberculosis_H37Rv,_complete_genome	761154	T	G,C
NC_000962.3_Mycobacterium_tuberculosis_H37Rv,_complete_genome	761154	TC	CA
NC_000962.3_Mycobacterium_tuberculosis_H37Rv,_complete_genome	761155	C	A,T,G
NC_000962.3_Mycobacterium_tuberculosis_H37Rv,_complete_genome	761155	CG	TT,TC,AT,AC
NC_000962.3_Mycobacterium_tuberculosis_H37Rv,_complete_genome	761156	G	A,T,C
NC_000962.3_Mycobacterium_tuberculosis_H37Rv,_complete_genome	761157	G	A,C,T
NC_000962.3_Mycobacterium_tuberculosis_H37Rv,_complete_genome	761158	C	G,A,T
NC_000962.3_Mycobacterium_tuberculosis_H37Rv,_complete_genome	761159	G	A,C,T
NC_000962.3_Mycobacterium_tuberculosis_H37Rv,_complete_genome	761160	C	A,T,G
NC_000962.3_Mycobacterium_tuberculosis_H37Rv,_complete_genome	761161	T	C
NC_000962.3_Mycobacterium_tuberculosis_H37Rv,_complete_genome	761161	TG	CT,CC,CA,CG
NC_000962.3_Mycobacterium_tuberculosis_H37Rv,_complete_genome	761162	G	A,T,C
NC_000962.3_Mycobacterium_tuberculosis_H37Rv,_complete_genome	761166	C	T
NC_000962.3_Mycobacterium_tuberculosis_H37Rv,_complete_genome	761167	C	A,T,G
NC_000962.3_Mycobacterium_tuberculosis_H37Rv,_complete_genome	761175	C	T
NC_000962.3_Mycobacterium_tuberculosis_H37Rv,_complete_genome	761176	T	A,C
NC_000962.3_Mycobacterium_tuberculosis_H37Rv,_complete_genome	761185	A	G
NC_000962.3_Mycobacterium_tuberculosis_H37Rv,_complete_genome	761186	G	T
NC_000962.3_Mycobacterium_tuberculosis_H37Rv,_complete_genome	761196	C	A
NC_000962.3_Mycobacterium_tuberculosis_H37Rv,_complete_genome	761220	T	A,G
NC_000962.3_Mycobacterium_tuberculosis_H37Rv,_complete_genome	761244	A	G
NC_000962.3_Mycobacterium_tuberculosis_H37Rv,_complete_genome	761245	T	C
NC_000962.3_Mycobacterium_tuberculosis_H37Rv,_complete_genome	761248	A	G
NC_000962.3_Mycobacterium_tuberculosis_H37Rv,_complete_genome	761250	A	C
NC_000962.3_Mycobacterium_tuberculosis_H37Rv,_complete_genome	761254	C	T
NC_000962.3_Mycobacterium_tuberculosis_H37Rv,_complete_genome	761274	C	G
NC_000962.3_Mycobacterium_tuberculosis_H37Rv,_complete_genome	761277	A	T
NC_000962.3_Mycobacterium_tuberculosis_H37Rv,_complete_genome	761284	C	T
NC_000962.3_Mycobacterium_tuberculosis_H37Rv,_complete_genome	761424	T	G
NC_000962.3_Mycobacterium_tuberculosis_H37Rv,_complete_genome	761460	C	T
NC_000962.3_Mycobacterium_tuberculosis_H37Rv,_complete_genome	761579	G	T
NC_000962.3_Mycobacterium_tuberculosis_H37Rv,_complete_genome	761582	G	C,T
NC_000962.3_Mycobacterium_tuberculosis_H37Rv,_complete_genome	762089	G	T,C
NC_000962.3_Mycobacterium_tuberculosis_H37Rv,_complete_genome	764363	G	C
NC_000962.3_Mycobacterium_tuberculosis_H37Rv,_complete_genome	764669	C	G
NC_000962.3_Mycobacterium_tuberculosis_H37Rv,_complete_genome	764670	C	G
NC_000962.3_Mycobacterium_tuberculosis_H37Rv,_complete_genome	764724	T	C
NC_000962.3_Mycobacterium_tuberculosis_H37Rv,_complete_genome	764817	T	C,G
NC_000962.3_Mycobacterium_tuberculosis_H37Rv,_complete_genome	764819	T	G
NC_000962.3_Mycobacterium_tuberculosis_H37Rv,_complete_genome	764822	G	C,A
NC_000962.3_Mycobacterium_tuberculosis_H37Rv,_complete_genome	764840	A	G
NC_000962.3_Mycobacterium_tuberculosis_H37Rv,_complete_genome	764841	T	C
NC_000962.3_Mycobacterium_tuberculosis_H37Rv,_complete_genome	764918	G	C
NC_000962.3_Mycobacterium_tuberculosis_H37Rv,_complete_genome	764948	T	G
NC_000962.3_Mycobacterium_tuberculosis_H37Rv,_complete_genome	765462	A	G
NC_000962.3_Mycobacterium_tuberculosis_H37Rv,_complete_genome	765463	C	A,G
NC_000962.3_Mycobacterium_tuberculosis_H37Rv,_complete_genome	765572	G	A
NC_000962.3_Mycobacterium_tuberculosis_H37Rv,_complete_genome	765609	A	C
NC_000962.3_Mycobacterium_tuberculosis_H37Rv,_complete_genome	766022	A	G
NC_000962.3_Mycobacterium_tuberculosis_H37Rv,_complete_genome	781585	G	A
NC_000962.3_Mycobacterium_tuberculosis_H37Rv,_complete_genome	781678	C	T
NC_000962.3_Mycobacterium_tuberculosis_H37Rv,_complete_genome	781680	A	T
NC_000962.3_Mycobacterium_tuberculosis_H37Rv,_complete_genome	781681	C	G
NC_000962.3_Mycobacterium_tuberculosis_H37Rv,_complete_genome	781687	A	C,G
NC_000962.3_Mycobacterium_tuberculosis_H37Rv,_complete_genome	781712	G	C,T
NC_000962.3_Mycobacterium_tuberculosis_H37Rv,_complete_genome	781714	T	G
NC_000962.3_Mycobacterium_tuberculosis_H37Rv,_complete_genome	781810	G	T
NC_000962.3_Mycobacterium_tuberculosis_H37Rv,_complete_genome	781815	C	T
NC_000962.3_Mycobacterium_tuberculosis_H37Rv,_complete_genome	781816	G	C
NC_000962.3_Mycobacterium_tuberculosis_H37Rv,_complete_genome	781818	G	C,T
NC_000962.3_Mycobacterium_tuberculosis_H37Rv,_complete_genome	781821	A	C
NC_000962.3_Mycobacterium_tuberculosis_H37Rv,_complete_genome	781822	A	T,C,G
NC_000962.3_Mycobacterium_tuberculosis_H37Rv,_complete_genome	781836	G	A
NC_000962.3_Mycobacterium_tuberculosis_H37Rv,_complete_genome	801268	T	C
NC_000962.3_Mycobacterium_tuberculosis_H37Rv,_complete_genome	1416160	T	G
NC_000962.3_Mycobacterium_tuberculosis_H37Rv,_complete_genome	1416161	A	G
NC_000962.3_Mycobacterium_tuberculosis_H37Rv,_complete_genome	1416212	T	C
NC_000962.3_Mycobacterium_tuberculosis_H37Rv,_complete_genome	1416241	A	G
NC_000962.3_Mycobacterium_tuberculosis_H37Rv,_complete_genome	1416242	A	G
NC_000962.3_Mycobacterium_tuberculosis_H37Rv,_complete_genome	1416280	T	G
NC_000962.3_Mycobacterium_tuberculosis_H37Rv,_complete_genome	1416282	G	C
NC_000962.3_Mycobacterium_tuberculosis_H37Rv,_complete_genome	1416295	A	C
NC_000962.3_Mycobacterium_tuberculosis_H37Rv,_complete_genome	1416298	C	G
NC_000962.3_Mycobacterium_tuberculosis_H37Rv,_complete_genome	1416299	A	C
NC_000962.3_Mycobacterium_tuberculosis_H37Rv,_complete_genome	1416371	C	T
NC_000962.3_Mycobacterium_tuberculosis_H37Rv,_complete_genome	1416390	G	C
NC_000962.3_Mycobacterium_tuberculosis_H37Rv,_complete_genome	1416439	C	T
NC_000962.3_Mycobacterium_tuberculosis_H37Rv,_complete_genome	1416439	CAG	TTC,CTC
NC_000962.3_Mycobacterium_tuberculosis_H37Rv,_complete_genome	1416440	A	T
NC_000962.3_Mycobacterium_tuberculosis_H37Rv,_complete_genome	1416441	G	C
NC_000962.3_Mycobacterium_tuberculosis_H37Rv,_complete_genome	1416474	G	T
NC_000962.3_Mycobacterium_tuberculosis_H37Rv,_complete_genome	1416628	G	A
NC_000962.3_Mycobacterium_tuberculosis_H37Rv,_complete_genome	1416630	C	G
NC_000962.3_Mycobacterium_tuberculosis_H37Rv,_complete_genome	1416660	G	A
NC_000962.3_Mycobacterium_tuberculosis_H37Rv,_complete_genome	1416679	A	T,C
NC_000962.3_Mycobacterium_tuberculosis_H37Rv,_complete_genome	1416717	G	T
NC_000962.3_Mycobacterium_tuberculosis_H37Rv,_complete_genome	1416748	T	C
NC_000962.3_Mycobacterium_tuberculosis_H37Rv,_complete_genome	1416749	T	G
NC_000962.3_Mycobacterium_tuberculosis_H37Rv,_complete_genome	1416784	G	T,C,A
NC_000962.3_Mycobacterium_tuberculosis_H37Rv,_complete_genome	1416786	T	G
NC_000962.3_Mycobacterium_tuberculosis_H37Rv,_complete_genome	1416788	G	A
NC_000962.3_Mycobacterium_tuberculosis_H37Rv,_complete_genome	1416790	C	G
NC_000962.3_Mycobacterium_tuberculosis_H37Rv,_complete_genome	1416792	G	C
NC_000962.3_Mycobacterium_tuberculosis_H37Rv,_complete_genome	1416821	G	A
NC_000962.3_Mycobacterium_tuberculosis_H37Rv,_complete_genome	1416833	A	C
NC_000962.3_Mycobacterium_tuberculosis_H37Rv,_complete_genome	1417018	G	A
NC_000962.3_Mycobacterium_tuberculosis_H37Rv,_complete_genome	1417019	C	T
NC_000962.3_Mycobacterium_tuberculosis_H37Rv,_complete_genome	1417191	C	G
NC_000962.3_Mycobacterium_tuberculosis_H37Rv,_complete_genome	1417252	G	C
NC_000962.3_Mycobacterium_tuberculosis_H37Rv,_complete_genome	1417254	T	G
NC_000962.3_Mycobacterium_tuberculosis_H37Rv,_complete_genome	1417327	C	G
NC_000962.3_Mycobacterium_tuberculosis_H37Rv,_complete_genome	1417328	A	C
NC_000962.3_Mycobacterium_tuberculosis_H37Rv,_complete_genome	1472035	G	A
NC_000962.3_Mycobacterium_tuberculosis_H37Rv,_complete_genome	1472122	G	C
NC_000962.3_Mycobacterium_tuberculosis_H37Rv,_complete_genome	1472272	G	T,C
NC_000962.3_Mycobacterium_tuberculosis_H37Rv,_complete_genome	1472307	C	T
NC_000962.3_Mycobacterium_tuberculosis_H37Rv,_complete_genome	1472337	C	A,G,T
NC_000962.3_Mycobacterium_tuberculosis_H37Rv,_complete_genome	1472358	C	CC
NC_000962.3_Mycobacterium_tuberculosis_H37Rv,_complete_genome	1472358	C	A,G,T
NC_000962.3_Mycobacterium_tuberculosis_H37Rv,_complete_genome	1472359	A	G,C,T
NC_000962.3_Mycobacterium_tuberculosis_H37Rv,_complete_genome	1472360	G	A,T,C
NC_000962.3_Mycobacterium_tuberculosis_H37Rv,_complete_genome	1472361	C	A,T,G
NC_000962.3_Mycobacterium_tuberculosis_H37Rv,_complete_genome	1472362	C	A,T,G
NC_000962.3_Mycobacterium_tuberculosis_H37Rv,_complete_genome	1472473	G	C
NC_000962.3_Mycobacterium_tuberculosis_H37Rv,_complete_genome	1472644	C	T
NC_000962.3_Mycobacterium_tuberculosis_H37Rv,_complete_genome	1472710	A	G
NC_000962.3_Mycobacterium_tuberculosis_H37Rv,_complete_genome	1472732	G	A
NC_000962.3_Mycobacterium_tuberculosis_H37Rv,_complete_genome	1472733	G	A
NC_000962.3_Mycobacterium_tuberculosis_H37Rv,_complete_genome	1472750	C	A,G
NC_000962.3_Mycobacterium_tuberculosis_H37Rv,_complete_genome	1472751	A	G,T,C
NC_000962.3_Mycobacterium_tuberculosis_H37Rv,_complete_genome	1472752	A	G,T,C
NC_000962.3_Mycobacterium_tuberculosis_H37Rv,_complete_genome	1472753	A	AT
NC_000962.3_Mycobacterium_tuberculosis_H37Rv,_complete_genome	1472753	A	G
NC_000962.3_Mycobacterium_tuberculosis_H37Rv,_complete_genome	1472907	C	CC
NC_000962.3_Mycobacterium_tuberculosis_H37Rv,_complete_genome	1473003	G	T
NC_000962.3_Mycobacterium_tuberculosis_H37Rv,_complete_genome	1473074	C	T
NC_000962.3_Mycobacterium_tuberculosis_H37Rv,_complete_genome	1473084	T	C
NC_000962.3_Mycobacterium_tuberculosis_H37Rv,_complete_genome	1473183	A	C
NC_000962.3_Mycobacterium_tuberculosis_H37Rv,_complete_genome	1473246	A	T,G,C
NC_000962.3_Mycobacterium_tuberculosis_H37Rv,_complete_genome	1473247	C	A,T,G
NC_000962.3_Mycobacterium_tuberculosis_H37Rv,_complete_genome	1473329	G	A,T,C
NC_000962.3_Mycobacterium_tuberculosis_H37Rv,_complete_genome	1473384	A	G
NC_000962.3_Mycobacterium_tuberculosis_H37Rv,_complete_genome	1475956	G	T
NC_000962.3_Mycobacterium_tuberculosis_H37Rv,_complete_genome	1476471	G	T
NC_000962.3_Mycobacterium_tuberculosis_H37Rv,_complete_genome	1673348	A	T
NC_000962.3_Mycobacterium_tuberculosis_H37Rv,_complete_genome	1673373	G	C
NC_000962.3_Mycobacterium_tuberculosis_H37Rv,_complete_genome	1673416	G	T
NC_000962.3_Mycobacterium_tuberculosis_H37Rv,_complete_genome	1673423	G	T
NC_000962.3_Mycobacterium_tuberculosis_H37Rv,_complete_genome	1673424	A	G
NC_000962.3_Mycobacterium_tuberculosis_H37Rv,_complete_genome	1673425	C	T
NC_000962.3_Mycobacterium_tuberculosis_H37Rv,_complete_genome	1673429	A	T
NC_000962.3_Mycobacterium_tuberculosis_H37Rv,_complete_genome	1673432	T	A,C,G
NC_000962.3_Mycobacterium_tuberculosis_H37Rv,_complete_genome	1673435	T	A
NC_000962.3_Mycobacterium_tuberculosis_H37Rv,_complete_genome	1673452	G	C
NC_000962.3_Mycobacterium_tuberculosis_H37Rv,_complete_genome	1673479	G	C
NC_000962.3_Mycobacterium_tuberculosis_H37Rv,_complete_genome	1673500	A	G
NC_000962.3_Mycobacterium_tuberculosis_H37Rv,_complete_genome	1674225	A	T,C
NC_000962.3_Mycobacterium_tuberculosis_H37Rv,_complete_genome	1674232	C	G
NC_000962.3_Mycobacterium_tuberculosis_H37Rv,_complete_genome	1674248	T	C
NC_000962.3_Mycobacterium_tuberculosis_H37Rv,_complete_genome	1674262	A	G
NC_000962.3_Mycobacterium_tuberculosis_H37Rv,_complete_genome	1674263	T	C,A
NC_000962.3_Mycobacterium_tuberculosis_H37Rv,_complete_genome	1674319	G	T
NC_000962.3_Mycobacterium_tuberculosis_H37Rv,_complete_genome	1674341	T	C
NC_000962.3_Mycobacterium_tuberculosis_H37Rv,_complete_genome	1674434	T	C
NC_000962.3_Mycobacterium_tuberculosis_H37Rv,_complete_genome	1674481	T	G
NC_000962.3_Mycobacterium_tuberculosis_H37Rv,_complete_genome	1674482	C	T,G
NC_000962.3_Mycobacterium_tuberculosis_H37Rv,_complete_genome	1674484	A	C
NC_000962.3_Mycobacterium_tuberculosis_H37Rv,_complete_genome	1674484	AT	CC
NC_000962.3_Mycobacterium_tuberculosis_H37Rv,_complete_genome	1674485	T	C
NC_000962.3_Mycobacterium_tuberculosis_H37Rv,_complete_genome	1674782	T	C
NC_000962.3_Mycobacterium_tuberculosis_H37Rv,_complete_genome	1792452	A	G
NC_000962.3_Mycobacterium_tuberculosis_H37Rv,_complete_genome	1793616	G	A
NC_000962.3_Mycobacterium_tuberculosis_H37Rv,_complete_genome	1833909	A	C
NC_000962.3_Mycobacterium_tuberculosis_H37Rv,_complete_genome	1834325	G	A
NC_000962.3_Mycobacterium_tuberculosis_H37Rv,_complete_genome	1834840	G	T,C
NC_000962.3_Mycobacterium_tuberculosis_H37Rv,_complete_genome	1834852	CGCC	C
NC_000962.3_Mycobacterium_tuberculosis_H37Rv,_complete_genome	1834961	C	T
NC_000962.3_Mycobacterium_tuberculosis_H37Rv,_complete_genome	1834962	G	T
NC_000962.3_Mycobacterium_tuberculosis_H37Rv,_complete_genome	1917946	C	T
NC_000962.3_Mycobacterium_tuberculosis_H37Rv,_complete_genome	1917961	GA	G
NC_000962.3_Mycobacterium_tuberculosis_H37Rv,_complete_genome	1917964	GC	G
NC_000962.3_Mycobacterium_tuberculosis_H37Rv,_complete_genome	1917979	C	T
NC_000962.3_Mycobacterium_tuberculosis_H37Rv,_complete_genome	1917991	C	T
NC_000962.3_Mycobacterium_tuberculosis_H37Rv,_complete_genome	1918003	C	T
NC_000962.3_Mycobacterium_tuberculosis_H37Rv,_complete_genome	1918005	GGCC	G
NC_000962.3_Mycobacterium_tuberculosis_H37Rv,_complete_genome	1918139	C	A
NC_000962.3_Mycobacterium_tuberculosis_H37Rv,_complete_genome	1918144	A	G
NC_000962.3_Mycobacterium_tuberculosis_H37Rv,_complete_genome	1918158	G	GC
NC_000962.3_Mycobacterium_tuberculosis_H37Rv,_complete_genome	1918211	C	A
NC_000962.3_Mycobacterium_tuberculosis_H37Rv,_complete_genome	1918248	TG	T
NC_000962.3_Mycobacterium_tuberculosis_H37Rv,_complete_genome	1918292	T	C
NC_000962.3_Mycobacterium_tuberculosis_H37Rv,_complete_genome	1918322	T	A
NC_000962.3_Mycobacterium_tuberculosis_H37Rv,_complete_genome	1918337	G	GC
NC_000962.3_Mycobacterium_tuberculosis_H37Rv,_complete_genome	1918338	GA	G
NC_000962.3_Mycobacterium_tuberculosis_H37Rv,_complete_genome	1918388	T	C
NC_000962.3_Mycobacterium_tuberculosis_H37Rv,_complete_genome	1918415	CG	C
NC_000962.3_Mycobacterium_tuberculosis_H37Rv,_complete_genome	1918487	C	T
NC_000962.3_Mycobacterium_tuberculosis_H37Rv,_complete_genome	1918489	C	A,T
NC_000962.3_Mycobacterium_tuberculosis_H37Rv,_complete_genome	1918492	T	C
NC_000962.3_Mycobacterium_tuberculosis_H37Rv,_complete_genome	1918494	T	A,G
NC_000962.3_Mycobacterium_tuberculosis_H37Rv,_complete_genome	1918524	TG	T
NC_000962.3_Mycobacterium_tuberculosis_H37Rv,_complete_genome	1918591	C	CC
NC_000962.3_Mycobacterium_tuberculosis_H37Rv,_complete_genome	1918591	CT	C
NC_000962.3_Mycobacterium_tuberculosis_H37Rv,_complete_genome	1918611	CGT	C
NC_000962.3_Mycobacterium_tuberculosis_H37Rv,_complete_genome	1918647	T	A,G
NC_000962.3_Mycobacterium_tuberculosis_H37Rv,_complete_genome	1918651	G	A
NC_000962.3_Mycobacterium_tuberculosis_H37Rv,_complete_genome	1918696	GC	G
NC_000962.3_Mycobacterium_tuberculosis_H37Rv,_complete_genome	2006645	A	G
NC_000962.3_Mycobacterium_tuberculosis_H37Rv,_complete_genome	2102239	G	T
NC_000962.3_Mycobacterium_tuberculosis_H37Rv,_complete_genome	2102240	C	T
NC_000962.3_Mycobacterium_tuberculosis_H37Rv,_complete_genome	2102327	A	G
NC_000962.3_Mycobacterium_tuberculosis_H37Rv,_complete_genome	2102715	T	C
NC_000962.3_Mycobacterium_tuberculosis_H37Rv,_complete_genome	2102990	A	G
NC_000962.3_Mycobacterium_tuberculosis_H37Rv,_complete_genome	2103006	G	A
NC_000962.3_Mycobacterium_tuberculosis_H37Rv,_complete_genome	2153906	TGTC	T
NC_000962.3_Mycobacterium_tuberculosis_H37Rv,_complete_genome	2153908	T	G
NC_000962.3_Mycobacterium_tuberculosis_H37Rv,_complete_genome	2153909	C	T
NC_000962.3_Mycobacterium_tuberculosis_H37Rv,_complete_genome	2153928	C	A,G
NC_000962.3_Mycobacterium_tuberculosis_H37Rv,_complete_genome	2153932	G	T
NC_000962.3_Mycobacterium_tuberculosis_H37Rv,_complete_genome	2153962	T	G
NC_000962.3_Mycobacterium_tuberculosis_H37Rv,_complete_genome	2153966	C	G,T
NC_000962.3_Mycobacterium_tuberculosis_H37Rv,_complete_genome	2153975	C	G
NC_000962.3_Mycobacterium_tuberculosis_H37Rv,_complete_genome	2153983	A	G
NC_000962.3_Mycobacterium_tuberculosis_H37Rv,_complete_genome	2154014	A	G
NC_000962.3_Mycobacterium_tuberculosis_H37Rv,_complete_genome	2154016	C	T
NC_000962.3_Mycobacterium_tuberculosis_H37Rv,_complete_genome	2154028	T	G
NC_000962.3_Mycobacterium_tuberculosis_H37Rv,_complete_genome	2154059	C	G
NC_000962.3_Mycobacterium_tuberculosis_H37Rv,_complete_genome	2154154	A	G
NC_000962.3_Mycobacterium_tuberculosis_H37Rv,_complete_genome	2154205	G	T
NC_000962.3_Mycobacterium_tuberculosis_H37Rv,_complete_genome	2154212	G	A
NC_000962.3_Mycobacterium_tuberculosis_H37Rv,_complete_genome	2154224	C	T
NC_000962.3_Mycobacterium_tuberculosis_H37Rv,_complete_genome	2154227	C	T
NC_000962.3_Mycobacterium_tuberculosis_H37Rv,_complete_genome	2154256	A	G
NC_000962.3_Mycobacterium_tuberculosis_H37Rv,_complete_genome	2154262	A	AGT
NC_000962.3_Mycobacterium_tuberculosis_H37Rv,_complete_genome	2154264	C	CGT
NC_000962.3_Mycobacterium_tuberculosis_H37Rv,_complete_genome	2154285	C	A,G,T
NC_000962.3_Mycobacterium_tuberculosis_H37Rv,_complete_genome	2154293	C	T
NC_000962.3_Mycobacterium_tuberculosis_H37Rv,_complete_genome	2154334	C	T
NC_000962.3_Mycobacterium_tuberculosis_H37Rv,_complete_genome	2154347	G	T
NC_000962.3_Mycobacterium_tuberculosis_H37Rv,_complete_genome	2154352	A	G
NC_000962.3_Mycobacterium_tuberculosis_H37Rv,_complete_genome	2154353	G	T
NC_000962.3_Mycobacterium_tuberculosis_H37Rv,_complete_genome	2154391	G	A,T
NC_000962.3_Mycobacterium_tuberculosis_H37Rv,_complete_genome	2154395	C	T
NC_000962.3_Mycobacterium_tuberculosis_H37Rv,_complete_genome	2154412	A	G
NC_000962.3_Mycobacterium_tuberculosis_H37Rv,_complete_genome	2154444	TG	T
NC_000962.3_Mycobacterium_tuberculosis_H37Rv,_complete_genome	2154460	G	C
NC_000962.3_Mycobacterium_tuberculosis_H37Rv,_complete_genome	2154463	G	T
NC_000962.3_Mycobacterium_tuberculosis_H37Rv,_complete_genome	2154527	T	C
NC_000962.3_Mycobacterium_tuberculosis_H37Rv,_complete_genome	2154538	T	G
NC_000962.3_Mycobacterium_tuberculosis_H37Rv,_complete_genome	2154552	G	GGTGCGAATGACCTTGCGCAGATCCCCGTCGGGGTCGTTGACCTCCCACCCGACTTGTGGCTGCA
NC_000962.3_Mycobacterium_tuberculosis_H37Rv,_complete_genome	2154569	G	A
NC_000962.3_Mycobacterium_tuberculosis_H37Rv,_complete_genome	2154598	C	G
NC_000962.3_Mycobacterium_tuberculosis_H37Rv,_complete_genome	2154599	A	G
NC_000962.3_Mycobacterium_tuberculosis_H37Rv,_complete_genome	2154606	T	A,G
NC_000962.3_Mycobacterium_tuberculosis_H37Rv,_complete_genome	2154625	C	A
NC_000962.3_Mycobacterium_tuberculosis_H37Rv,_complete_genome	2154641	C	A
NC_000962.3_Mycobacterium_tuberculosis_H37Rv,_complete_genome	2154643	C	A
NC_000962.3_Mycobacterium_tuberculosis_H37Rv,_complete_genome	2154648	C	A,G
NC_000962.3_Mycobacterium_tuberculosis_H37Rv,_complete_genome	2154658	C	A
NC_000962.3_Mycobacterium_tuberculosis_H37Rv,_complete_genome	2154662	G	T
NC_000962.3_Mycobacterium_tuberculosis_H37Rv,_complete_genome	2154681	C	T
NC_000962.3_Mycobacterium_tuberculosis_H37Rv,_complete_genome	2154682	C	T
NC_000962.3_Mycobacterium_tuberculosis_H37Rv,_complete_genome	2154695	C	A
NC_000962.3_Mycobacterium_tuberculosis_H37Rv,_complete_genome	2154722	C	A
NC_000962.3_Mycobacterium_tuberculosis_H37Rv,_complete_genome	2154723	C	A
NC_000962.3_Mycobacterium_tuberculosis_H37Rv,_complete_genome	2154725	G	A
NC_000962.3_Mycobacterium_tuberculosis_H37Rv,_complete_genome	2154727	A	G
NC_000962.3_Mycobacterium_tuberculosis_H37Rv,_complete_genome	2154730	T	G
NC_000962.3_Mycobacterium_tuberculosis_H37Rv,_complete_genome	2154737	T	A
NC_000962.3_Mycobacterium_tuberculosis_H37Rv,_complete_genome	2154742	C	A
NC_000962.3_Mycobacterium_tuberculosis_H37Rv,_complete_genome	2154750	C	T
NC_000962.3_Mycobacterium_tuberculosis_H37Rv,_complete_genome	2154750	CTC	ACG,GCG,TCG,CCG,TCT,CCT
NC_000962.3_Mycobacterium_tuberculosis_H37Rv,_complete_genome	2154751	T	C
NC_000962.3_Mycobacterium_tuberculosis_H37Rv,_complete_genome	2154752	C	G
NC_000962.3_Mycobacterium_tuberculosis_H37Rv,_complete_genome	2154767	G	A
NC_000962.3_Mycobacterium_tuberculosis_H37Rv,_complete_genome	2154782	C	T
NC_000962.3_Mycobacterium_tuberculosis_H37Rv,_complete_genome	2154782	C	CT
NC_000962.3_Mycobacterium_tuberculosis_H37Rv,_complete_genome	2154783	A	AT
NC_000962.3_Mycobacterium_tuberculosis_H37Rv,_complete_genome	2154808	G	A
NC_000962.3_Mycobacterium_tuberculosis_H37Rv,_complete_genome	2154812	G	A
NC_000962.3_Mycobacterium_tuberculosis_H37Rv,_complete_genome	2154827	G	A
NC_000962.3_Mycobacterium_tuberculosis_H37Rv,_complete_genome	2154830	C	T,G
NC_000962.3_Mycobacterium_tuberculosis_H37Rv,_complete_genome	2154841	G	A,T,C
NC_000962.3_Mycobacterium_tuberculosis_H37Rv,_complete_genome	2154857	C	G
NC_000962.3_Mycobacterium_tuberculosis_H37Rv,_complete_genome	2154859	C	A,T
NC_000962.3_Mycobacterium_tuberculosis_H37Rv,_complete_genome	2154870	C	A,G
NC_000962.3_Mycobacterium_tuberculosis_H37Rv,_complete_genome	2154875	A	G
NC_000962.3_Mycobacterium_tuberculosis_H37Rv,_complete_genome	2154886	G	T,C
NC_000962.3_Mycobacterium_tuberculosis_H37Rv,_complete_genome	2154886	GC	CG
NC_000962.3_Mycobacterium_tuberculosis_H37Rv,_complete_genome	2154887	C	G
NC_000962.3_Mycobacterium_tuberculosis_H37Rv,_complete_genome	2154908	CG	C
NC_000962.3_Mycobacterium_tuberculosis_H37Rv,_complete_genome	2154921	C	T
NC_000962.3_Mycobacterium_tuberculosis_H37Rv,_complete_genome	2154922	C	T
NC_000962.3_Mycobacterium_tuberculosis_H37Rv,_complete_genome	2154932	T	C
NC_000962.3_Mycobacterium_tuberculosis_H37Rv,_complete_genome	2154934	A	T
NC_000962.3_Mycobacterium_tuberculosis_H37Rv,_complete_genome	2154941	C	CTAG
NC_000962.3_Mycobacterium_tuberculosis_H37Rv,_complete_genome	2154942	A	ATAG
NC_000962.3_Mycobacterium_tuberculosis_H37Rv,_complete_genome	2154961	A	C
NC_000962.3_Mycobacterium_tuberculosis_H37Rv,_complete_genome	2154970	T	C
NC_000962.3_Mycobacterium_tuberculosis_H37Rv,_complete_genome	2154973	G	A
NC_000962.3_Mycobacterium_tuberculosis_H37Rv,_complete_genome	2154976	G	A
NC_000962.3_Mycobacterium_tuberculosis_H37Rv,_complete_genome	2154979	A	G
NC_000962.3_Mycobacterium_tuberculosis_H37Rv,_complete_genome	2155018	G	A
NC_000962.3_Mycobacterium_tuberculosis_H37Rv,_complete_genome	2155020	GA	G
NC_000962.3_Mycobacterium_tuberculosis_H37Rv,_complete_genome	2155030	G	T
NC_000962.3_Mycobacterium_tuberculosis_H37Rv,_complete_genome	2155043	C	T,G
NC_000962.3_Mycobacterium_tuberculosis_H37Rv,_complete_genome	2155052	TGTATTGCCAAGCGCCAGCAGGGCTCTTCGTCAGCTCCCACTCGTAGCCGTACAGGATCTCGAGGAAACTGTTGTCCCATTTCGTCGGGGTGTTCGTCCATACGACCTCGATGCCGCTGGTGATCGCGTCCTTACCGGTTCCGGTGCCATACGAGCTCTTCCAGCCCAAGCCCATCTGCTCCAGCGGAGCAGCCTCGGGTTCGGGGCCGACCAGATCGGCCGGGCCGGCGCCATGGGTCTTACCGAAAGTGTGACCGCCGACGATCAGCGCCGCTGTTTCGACGTCGTTCATGGCCATGCGCCGAAACGTCTCGCGAATGTCGACCGCCGCGGCCATGGGGTCCGGGTTGCCGTTCGGCCCCTCCGGGTTCACGTAGATCAGCCCCATCTGCACCGCGG…	T
NC_000962.3_Mycobacterium_tuberculosis_H37Rv,_complete_genome	2155058	G	A
NC_000962.3_Mycobacterium_tuberculosis_H37Rv,_complete_genome	2155064	C	A,T
NC_000962.3_Mycobacterium_tuberculosis_H37Rv,_complete_genome	2155074	GC	G
NC_000962.3_Mycobacterium_tuberculosis_H37Rv,_complete_genome	2155078	T	G
NC_000962.3_Mycobacterium_tuberculosis_H37Rv,_complete_genome	2155090	C	G
NC_000962.3_Mycobacterium_tuberculosis_H37Rv,_complete_genome	2155102	T	A,C
NC_000962.3_Mycobacterium_tuberculosis_H37Rv,_complete_genome	2155105	A	C
NC_000962.3_Mycobacterium_tuberculosis_H37Rv,_complete_genome	2155108	A	G
NC_000962.3_Mycobacterium_tuberculosis_H37Rv,_complete_genome	2155109	T	C
NC_000962.3_Mycobacterium_tuberculosis_H37Rv,_complete_genome	2155121	T	A
NC_000962.3_Mycobacterium_tuberculosis_H37Rv,_complete_genome	2155128	C	A,G
NC_000962.3_Mycobacterium_tuberculosis_H37Rv,_complete_genome	2155129	C	A,G
NC_000962.3_Mycobacterium_tuberculosis_H37Rv,_complete_genome	2155130	A	C
NC_000962.3_Mycobacterium_tuberculosis_H37Rv,_complete_genome	2155135	G	A
NC_000962.3_Mycobacterium_tuberculosis_H37Rv,_complete_genome	2155142	T	G
NC_000962.3_Mycobacterium_tuberculosis_H37Rv,_complete_genome	2155149	C	A,G,T
NC_000962.3_Mycobacterium_tuberculosis_H37Rv,_complete_genome	2155149	CC	AG,GG,TG,CG
NC_000962.3_Mycobacterium_tuberculosis_H37Rv,_complete_genome	2155150	C	A,G,T
NC_000962.3_Mycobacterium_tuberculosis_H37Rv,_complete_genome	2155151	A	G,T
NC_000962.3_Mycobacterium_tuberculosis_H37Rv,_complete_genome	2155158	C	T
NC_000962.3_Mycobacterium_tuberculosis_H37Rv,_complete_genome	2155158	CT	AA,GA,TA,CA
NC_000962.3_Mycobacterium_tuberculosis_H37Rv,_complete_genome	2155159	T	A
NC_000962.3_Mycobacterium_tuberculosis_H37Rv,_complete_genome	2155163	T	C,G
NC_000962.3_Mycobacterium_tuberculosis_H37Rv,_complete_genome	2155165	C	T
NC_000962.3_Mycobacterium_tuberculosis_H37Rv,_complete_genome	2155166	C	T
NC_000962.3_Mycobacterium_tuberculosis_H37Rv,_complete_genome	2155167	G	A,T,C
NC_000962.3_Mycobacterium_tuberculosis_H37Rv,_complete_genome	2155167	GC	AG,GG,TG,CG
NC_000962.3_Mycobacterium_tuberculosis_H37Rv,_complete_genome	2155167	GCT	TAA,CAA,AAG,GAG,TAG,CTG
NC_000962.3_Mycobacterium_tuberculosis_H37Rv,_complete_genome	2155168	C	A,T,G
NC_000962.3_Mycobacterium_tuberculosis_H37Rv,_complete_genome	2155169	T	A,C,G
NC_000962.3_Mycobacterium_tuberculosis_H37Rv,_complete_genome	2155170	G	C
NC_000962.3_Mycobacterium_tuberculosis_H37Rv,_complete_genome	2155171	G	T
NC_000962.3_Mycobacterium_tuberculosis_H37Rv,_complete_genome	2155179	G	T,C
NC_000962.3_Mycobacterium_tuberculosis_H37Rv,_complete_genome	2155180	T	C,A
NC_000962.3_Mycobacterium_tuberculosis_H37Rv,_complete_genome	2155181	C	T,A
NC_000962.3_Mycobacterium_tuberculosis_H37Rv,_complete_genome	2155183	TT	T
NC_000962.3_Mycobacterium_tuberculosis_H37Rv,_complete_genome	2155185	A	G
NC_000962.3_Mycobacterium_tuberculosis_H37Rv,_complete_genome	2155185	ACC	AAA,GAA
NC_000962.3_Mycobacterium_tuberculosis_H37Rv,_complete_genome	2155186	C	A,G,T
NC_000962.3_Mycobacterium_tuberculosis_H37Rv,_complete_genome	2155187	C	A,T
NC_000962.3_Mycobacterium_tuberculosis_H37Rv,_complete_genome	2155190	T	G
NC_000962.3_Mycobacterium_tuberculosis_H37Rv,_complete_genome	2155192	C	T,G
NC_000962.3_Mycobacterium_tuberculosis_H37Rv,_complete_genome	2155193	C	T,G
NC_000962.3_Mycobacterium_tuberculosis_H37Rv,_complete_genome	2155198	C	G
NC_000962.3_Mycobacterium_tuberculosis_H37Rv,_complete_genome	2155199	C	G
NC_000962.3_Mycobacterium_tuberculosis_H37Rv,_complete_genome	2155201	T	G
NC_000962.3_Mycobacterium_tuberculosis_H37Rv,_complete_genome	2155206	G	T,C
NC_000962.3_Mycobacterium_tuberculosis_H37Rv,_complete_genome	2155208	T	G
NC_000962.3_Mycobacterium_tuberculosis_H37Rv,_complete_genome	2155210	T	TA
NC_000962.3_Mycobacterium_tuberculosis_H37Rv,_complete_genome	2155212	C	A,G,T
NC_000962.3_Mycobacterium_tuberculosis_H37Rv,_complete_genome	2155213	C	T
NC_000962.3_Mycobacterium_tuberculosis_H37Rv,_complete_genome	2155214	A	C
NC_000962.3_Mycobacterium_tuberculosis_H37Rv,_complete_genome	2155216	C	G
NC_000962.3_Mycobacterium_tuberculosis_H37Rv,_complete_genome	2155217	C	A
NC_000962.3_Mycobacterium_tuberculosis_H37Rv,_complete_genome	2155222	C	A
NC_000962.3_Mycobacterium_tuberculosis_H37Rv,_complete_genome	2155228	T	G
NC_000962.3_Mycobacterium_tuberculosis_H37Rv,_complete_genome	2155241	C	G
NC_000962.3_Mycobacterium_tuberculosis_H37Rv,_complete_genome	2155245	C	A,G
NC_000962.3_Mycobacterium_tuberculosis_H37Rv,_complete_genome	2155258	C	T
NC_000962.3_Mycobacterium_tuberculosis_H37Rv,_complete_genome	2155270	G	A
NC_000962.3_Mycobacterium_tuberculosis_H37Rv,_complete_genome	2155272	C	A,G
NC_000962.3_Mycobacterium_tuberculosis_H37Rv,_complete_genome	2155272	CG	AT,GT
NC_000962.3_Mycobacterium_tuberculosis_H37Rv,_complete_genome	2155273	G	T
NC_000962.3_Mycobacterium_tuberculosis_H37Rv,_complete_genome	2155276	C	T
NC_000962.3_Mycobacterium_tuberculosis_H37Rv,_complete_genome	2155288	G	C
NC_000962.3_Mycobacterium_tuberculosis_H37Rv,_complete_genome	2155289	T	A,C,G
NC_000962.3_Mycobacterium_tuberculosis_H37Rv,_complete_genome	2155292	T	C
NC_000962.3_Mycobacterium_tuberculosis_H37Rv,_complete_genome	2155308	GC	G
NC_000962.3_Mycobacterium_tuberculosis_H37Rv,_complete_genome	2155316	TC	T
NC_000962.3_Mycobacterium_tuberculosis_H37Rv,_complete_genome	2155322	C	T
NC_000962.3_Mycobacterium_tuberculosis_H37Rv,_complete_genome	2155327	G	C
NC_000962.3_Mycobacterium_tuberculosis_H37Rv,_complete_genome	2155331	C	T
NC_000962.3_Mycobacterium_tuberculosis_H37Rv,_complete_genome	2155335	G	T,C
NC_000962.3_Mycobacterium_tuberculosis_H37Rv,_complete_genome	2155339	T	C
NC_000962.3_Mycobacterium_tuberculosis_H37Rv,_complete_genome	2155341	C	A,G,T
NC_000962.3_Mycobacterium_tuberculosis_H37Rv,_complete_genome	2155342	A	G
NC_000962.3_Mycobacterium_tuberculosis_H37Rv,_complete_genome	2155356	A	T,C
NC_000962.3_Mycobacterium_tuberculosis_H37Rv,_complete_genome	2155358	A	G
NC_000962.3_Mycobacterium_tuberculosis_H37Rv,_complete_genome	2155360	G	A
NC_000962.3_Mycobacterium_tuberculosis_H37Rv,_complete_genome	2155367	G	A
NC_000962.3_Mycobacterium_tuberculosis_H37Rv,_complete_genome	2155385	C	A
NC_000962.3_Mycobacterium_tuberculosis_H37Rv,_complete_genome	2155389	G	A,T,C
NC_000962.3_Mycobacterium_tuberculosis_H37Rv,_complete_genome	2155398	G	T,C
NC_000962.3_Mycobacterium_tuberculosis_H37Rv,_complete_genome	2155405	T	G
NC_000962.3_Mycobacterium_tuberculosis_H37Rv,_complete_genome	2155411	C	T
NC_000962.3_Mycobacterium_tuberculosis_H37Rv,_complete_genome	2155412	C	T,G
NC_000962.3_Mycobacterium_tuberculosis_H37Rv,_complete_genome	2155423	A	G
NC_000962.3_Mycobacterium_tuberculosis_H37Rv,_complete_genome	2155426	T	A
NC_000962.3_Mycobacterium_tuberculosis_H37Rv,_complete_genome	2155442	G	C
NC_000962.3_Mycobacterium_tuberculosis_H37Rv,_complete_genome	2155458	G	T,C
NC_000962.3_Mycobacterium_tuberculosis_H37Rv,_complete_genome	2155514	T	A
NC_000962.3_Mycobacterium_tuberculosis_H37Rv,_complete_genome	2155518	C	T
NC_000962.3_Mycobacterium_tuberculosis_H37Rv,_complete_genome	2155519	C	T
NC_000962.3_Mycobacterium_tuberculosis_H37Rv,_complete_genome	2155529	C	T
NC_000962.3_Mycobacterium_tuberculosis_H37Rv,_complete_genome	2155539	CC	C
NC_000962.3_Mycobacterium_tuberculosis_H37Rv,_complete_genome	2155541	A	G,T
NC_000962.3_Mycobacterium_tuberculosis_H37Rv,_complete_genome	2155550	CC	C
NC_000962.3_Mycobacterium_tuberculosis_H37Rv,_complete_genome	2155555	C	A,T
NC_000962.3_Mycobacterium_tuberculosis_H37Rv,_complete_genome	2155555	CC	TG
NC_000962.3_Mycobacterium_tuberculosis_H37Rv,_complete_genome	2155556	C	G
NC_000962.3_Mycobacterium_tuberculosis_H37Rv,_complete_genome	2155573	G	T
NC_000962.3_Mycobacterium_tuberculosis_H37Rv,_complete_genome	2155584	C	A,G,T
NC_000962.3_Mycobacterium_tuberculosis_H37Rv,_complete_genome	2155597	G	T,A
NC_000962.3_Mycobacterium_tuberculosis_H37Rv,_complete_genome	2155598	C	T
NC_000962.3_Mycobacterium_tuberculosis_H37Rv,_complete_genome	2155606	C	G
NC_000962.3_Mycobacterium_tuberculosis_H37Rv,_complete_genome	2155628	C	T
NC_000962.3_Mycobacterium_tuberculosis_H37Rv,_complete_genome	2155633	G	A
NC_000962.3_Mycobacterium_tuberculosis_H37Rv,_complete_genome	2155648	T	C,G
NC_000962.3_Mycobacterium_tuberculosis_H37Rv,_complete_genome	2155669	A	G,C
NC_000962.3_Mycobacterium_tuberculosis_H37Rv,_complete_genome	2155670	G	C
NC_000962.3_Mycobacterium_tuberculosis_H37Rv,_complete_genome	2155684	T	G
NC_000962.3_Mycobacterium_tuberculosis_H37Rv,_complete_genome	2155687	T	G
NC_000962.3_Mycobacterium_tuberculosis_H37Rv,_complete_genome	2155689	C	A,G
NC_000962.3_Mycobacterium_tuberculosis_H37Rv,_complete_genome	2155692	G	T,C
NC_000962.3_Mycobacterium_tuberculosis_H37Rv,_complete_genome	2155693	C	T,G
NC_000962.3_Mycobacterium_tuberculosis_H37Rv,_complete_genome	2155694	T	C,G
NC_000962.3_Mycobacterium_tuberculosis_H37Rv,_complete_genome	2155697	C	G
NC_000962.3_Mycobacterium_tuberculosis_H37Rv,_complete_genome	2155699	T	C,G
NC_000962.3_Mycobacterium_tuberculosis_H37Rv,_complete_genome	2155700	T	C,G
NC_000962.3_Mycobacterium_tuberculosis_H37Rv,_complete_genome	2155728	C	G
NC_000962.3_Mycobacterium_tuberculosis_H37Rv,_complete_genome	2155729	C	G
NC_000962.3_Mycobacterium_tuberculosis_H37Rv,_complete_genome	2155732	T	G
NC_000962.3_Mycobacterium_tuberculosis_H37Rv,_complete_genome	2155734	C	A,G,T
NC_000962.3_Mycobacterium_tuberculosis_H37Rv,_complete_genome	2155738	C	CATG
NC_000962.3_Mycobacterium_tuberculosis_H37Rv,_complete_genome	2155739	C	A
NC_000962.3_Mycobacterium_tuberculosis_H37Rv,_complete_genome	2155739	C	CC
NC_000962.3_Mycobacterium_tuberculosis_H37Rv,_complete_genome	2155740	G	GC
NC_000962.3_Mycobacterium_tuberculosis_H37Rv,_complete_genome	2155742	CCCCGGCGCCGCC	C
NC_000962.3_Mycobacterium_tuberculosis_H37Rv,_complete_genome	2155750	C	A
NC_000962.3_Mycobacterium_tuberculosis_H37Rv,_complete_genome	2155751	C	A
NC_000962.3_Mycobacterium_tuberculosis_H37Rv,_complete_genome	2155762	T	G
NC_000962.3_Mycobacterium_tuberculosis_H37Rv,_complete_genome	2155783	G	A
NC_000962.3_Mycobacterium_tuberculosis_H37Rv,_complete_genome	2155786	G	A
NC_000962.3_Mycobacterium_tuberculosis_H37Rv,_complete_genome	2155788	G	T,C
NC_000962.3_Mycobacterium_tuberculosis_H37Rv,_complete_genome	2155788	GTG	TTC,CTC
NC_000962.3_Mycobacterium_tuberculosis_H37Rv,_complete_genome	2155790	G	C
NC_000962.3_Mycobacterium_tuberculosis_H37Rv,_complete_genome	2155791	C	T
NC_000962.3_Mycobacterium_tuberculosis_H37Rv,_complete_genome	2155792	C	T
NC_000962.3_Mycobacterium_tuberculosis_H37Rv,_complete_genome	2155793	A	G,T
NC_000962.3_Mycobacterium_tuberculosis_H37Rv,_complete_genome	2155795	G	A
NC_000962.3_Mycobacterium_tuberculosis_H37Rv,_complete_genome	2155801	C	A,T
NC_000962.3_Mycobacterium_tuberculosis_H37Rv,_complete_genome	2155816	C	T
NC_000962.3_Mycobacterium_tuberculosis_H37Rv,_complete_genome	2155826	C	A
NC_000962.3_Mycobacterium_tuberculosis_H37Rv,_complete_genome	2155831	T	C,G
NC_000962.3_Mycobacterium_tuberculosis_H37Rv,_complete_genome	2155841	A	G,T
NC_000962.3_Mycobacterium_tuberculosis_H37Rv,_complete_genome	2155842	C	T
NC_000962.3_Mycobacterium_tuberculosis_H37Rv,_complete_genome	2155843	C	T
NC_000962.3_Mycobacterium_tuberculosis_H37Rv,_complete_genome	2155849	T	C
NC_000962.3_Mycobacterium_tuberculosis_H37Rv,_complete_genome	2155859	T	G
NC_000962.3_Mycobacterium_tuberculosis_H37Rv,_complete_genome	2155860	C	A,G,T
NC_000962.3_Mycobacterium_tuberculosis_H37Rv,_complete_genome	2155891	T	C
NC_000962.3_Mycobacterium_tuberculosis_H37Rv,_complete_genome	2155892	C	T,A
NC_000962.3_Mycobacterium_tuberculosis_H37Rv,_complete_genome	2155897	T	C
NC_000962.3_Mycobacterium_tuberculosis_H37Rv,_complete_genome	2155898	C	T
NC_000962.3_Mycobacterium_tuberculosis_H37Rv,_complete_genome	2155900	A	T
NC_000962.3_Mycobacterium_tuberculosis_H37Rv,_complete_genome	2155916	C	G
NC_000962.3_Mycobacterium_tuberculosis_H37Rv,_complete_genome	2155916	C	CGGGG
NC_000962.3_Mycobacterium_tuberculosis_H37Rv,_complete_genome	2155918	G	GGGGG
NC_000962.3_Mycobacterium_tuberculosis_H37Rv,_complete_genome	2155919	C	T
NC_000962.3_Mycobacterium_tuberculosis_H37Rv,_complete_genome	2155923	G	T,C
NC_000962.3_Mycobacterium_tuberculosis_H37Rv,_complete_genome	2155926	G	GG
NC_000962.3_Mycobacterium_tuberculosis_H37Rv,_complete_genome	2155927	A	AG
NC_000962.3_Mycobacterium_tuberculosis_H37Rv,_complete_genome	2155931	C	T
NC_000962.3_Mycobacterium_tuberculosis_H37Rv,_complete_genome	2155942	GGGTCAGCGACGG	G
NC_000962.3_Mycobacterium_tuberculosis_H37Rv,_complete_genome	2155945	TCAGCGACGGCCGGGT	T
NC_000962.3_Mycobacterium_tuberculosis_H37Rv,_complete_genome	2155962	TT	T
NC_000962.3_Mycobacterium_tuberculosis_H37Rv,_complete_genome	2155969	A	T
NC_000962.3_Mycobacterium_tuberculosis_H37Rv,_complete_genome	2155998	C	T
NC_000962.3_Mycobacterium_tuberculosis_H37Rv,_complete_genome	2155999	C	T
NC_000962.3_Mycobacterium_tuberculosis_H37Rv,_complete_genome	2156002	TC	T
NC_000962.3_Mycobacterium_tuberculosis_H37Rv,_complete_genome	2156009	T	C
NC_000962.3_Mycobacterium_tuberculosis_H37Rv,_complete_genome	2156013	G	GT
NC_000962.3_Mycobacterium_tuberculosis_H37Rv,_complete_genome	2156014	C	CT
NC_000962.3_Mycobacterium_tuberculosis_H37Rv,_complete_genome	2156056	C	T
NC_000962.3_Mycobacterium_tuberculosis_H37Rv,_complete_genome	2156062	C	T
NC_000962.3_Mycobacterium_tuberculosis_H37Rv,_complete_genome	2156076	GGTGGTTTC	G
NC_000962.3_Mycobacterium_tuberculosis_H37Rv,_complete_genome	2156078	T	G
NC_000962.3_Mycobacterium_tuberculosis_H37Rv,_complete_genome	2156081	T	C
NC_000962.3_Mycobacterium_tuberculosis_H37Rv,_complete_genome	2156083	TC	T
NC_000962.3_Mycobacterium_tuberculosis_H37Rv,_complete_genome	2156108	G	A
NC_000962.3_Mycobacterium_tuberculosis_H37Rv,_complete_genome	2156110	A	G
NC_000962.3_Mycobacterium_tuberculosis_H37Rv,_complete_genome	2156111	C	G,A
NC_000962.3_Mycobacterium_tuberculosis_H37Rv,_complete_genome	2156112	A	AC
NC_000962.3_Mycobacterium_tuberculosis_H37Rv,_complete_genome	2156118	C	T
NC_000962.3_Mycobacterium_tuberculosis_H37Rv,_complete_genome	2156121	T	G
NC_000962.3_Mycobacterium_tuberculosis_H37Rv,_complete_genome	2156123	C	T
NC_000962.3_Mycobacterium_tuberculosis_H37Rv,_complete_genome	2156589	A	G
NC_000962.3_Mycobacterium_tuberculosis_H37Rv,_complete_genome	2287886	A	ANNNNNNNNNNNNNNNNNNNNNNNNNNNNNNNNNNNNNNNNNNNNNNNNNNNNNNNNNNNNNNNNNNNNNNNNNNNNNNNNNNNNNNNNNNNNNNNNNNNNNNNNNNNNNNNNNNNNNNNNNNNNNNNNNNNNNNNNNNNNNNNNNNNNNNNNNNNNNNNNNNNN
NC_000962.3_Mycobacterium_tuberculosis_H37Rv,_complete_genome	2288683	A	G,T
NC_000962.3_Mycobacterium_tuberculosis_H37Rv,_complete_genome	2288688	C	A,G
NC_000962.3_Mycobacterium_tuberculosis_H37Rv,_complete_genome	2288697	A	G
NC_000962.3_Mycobacterium_tuberculosis_H37Rv,_complete_genome	2288699	C	G,A
NC_000962.3_Mycobacterium_tuberculosis_H37Rv,_complete_genome	2288703	A	G,C
NC_000962.3_Mycobacterium_tuberculosis_H37Rv,_complete_genome	2288704	C	A
NC_000962.3_Mycobacterium_tuberculosis_H37Rv,_complete_genome	2288705	G	T,C
NC_000962.3_Mycobacterium_tuberculosis_H37Rv,_complete_genome	2288707	T	G
NC_000962.3_Mycobacterium_tuberculosis_H37Rv,_complete_genome	2288709	G	GG
NC_000962.3_Mycobacterium_tuberculosis_H37Rv,_complete_genome	2288710	C	CG
NC_000962.3_Mycobacterium_tuberculosis_H37Rv,_complete_genome	2288717	C	A,G,T
NC_000962.3_Mycobacterium_tuberculosis_H37Rv,_complete_genome	2288718	A	G,C
NC_000962.3_Mycobacterium_tuberculosis_H37Rv,_complete_genome	2288719	T	C
NC_000962.3_Mycobacterium_tuberculosis_H37Rv,_complete_genome	2288721	T	C
NC_000962.3_Mycobacterium_tuberculosis_H37Rv,_complete_genome	2288723	C	CNNNNN
NC_000962.3_Mycobacterium_tuberculosis_H37Rv,_complete_genome	2288727	A	C,G
NC_000962.3_Mycobacterium_tuberculosis_H37Rv,_complete_genome	2288727	AG	GC
NC_000962.3_Mycobacterium_tuberculosis_H37Rv,_complete_genome	2288728	G	C
NC_000962.3_Mycobacterium_tuberculosis_H37Rv,_complete_genome	2288729	CG	C
NC_000962.3_Mycobacterium_tuberculosis_H37Rv,_complete_genome	2288730	G	A,T
NC_000962.3_Mycobacterium_tuberculosis_H37Rv,_complete_genome	2288731	C	T,G
NC_000962.3_Mycobacterium_tuberculosis_H37Rv,_complete_genome	2288739	G	T
NC_000962.3_Mycobacterium_tuberculosis_H37Rv,_complete_genome	2288740	T	G
NC_000962.3_Mycobacterium_tuberculosis_H37Rv,_complete_genome	2288740	T	TGC
NC_000962.3_Mycobacterium_tuberculosis_H37Rv,_complete_genome	2288741	G	GCG
NC_000962.3_Mycobacterium_tuberculosis_H37Rv,_complete_genome	2288749	C	T
NC_000962.3_Mycobacterium_tuberculosis_H37Rv,_complete_genome	2288752	A	G
NC_000962.3_Mycobacterium_tuberculosis_H37Rv,_complete_genome	2288754	A	G
NC_000962.3_Mycobacterium_tuberculosis_H37Rv,_complete_genome	2288755	CACCCGCTGTCAGGTCCACCAGCACCCTGGTGGCCAAGCCATTGCGTACCGCGTCCTCGGCCGTCTGGC	C
NC_000962.3_Mycobacterium_tuberculosis_H37Rv,_complete_genome	2288757	C	T
NC_000962.3_Mycobacterium_tuberculosis_H37Rv,_complete_genome	2288761	C	G
NC_000962.3_Mycobacterium_tuberculosis_H37Rv,_complete_genome	2288761	C	CGTCA
NC_000962.3_Mycobacterium_tuberculosis_H37Rv,_complete_genome	2288762	T	TGTCA
NC_000962.3_Mycobacterium_tuberculosis_H37Rv,_complete_genome	2288764	T	G
NC_000962.3_Mycobacterium_tuberculosis_H37Rv,_complete_genome	2288766	A	C,G
NC_000962.3_Mycobacterium_tuberculosis_H37Rv,_complete_genome	2288766	AG	A
NC_000962.3_Mycobacterium_tuberculosis_H37Rv,_complete_genome	2288772	A	G,C
NC_000962.3_Mycobacterium_tuberculosis_H37Rv,_complete_genome	2288776	G	GA
NC_000962.3_Mycobacterium_tuberculosis_H37Rv,_complete_genome	2288777	C	CA
NC_000962.3_Mycobacterium_tuberculosis_H37Rv,_complete_genome	2288778	A	C,G
NC_000962.3_Mycobacterium_tuberculosis_H37Rv,_complete_genome	2288779	C	T,G,A
NC_000962.3_Mycobacterium_tuberculosis_H37Rv,_complete_genome	2288781	C	A
NC_000962.3_Mycobacterium_tuberculosis_H37Rv,_complete_genome	2288782	T	C
NC_000962.3_Mycobacterium_tuberculosis_H37Rv,_complete_genome	2288784	G	T
NC_000962.3_Mycobacterium_tuberculosis_H37Rv,_complete_genome	2288788	CCAAGCCAT	C
NC_000962.3_Mycobacterium_tuberculosis_H37Rv,_complete_genome	2288789	CA	C
NC_000962.3_Mycobacterium_tuberculosis_H37Rv,_complete_genome	2288798	GC	G
NC_000962.3_Mycobacterium_tuberculosis_H37Rv,_complete_genome	2288800	G	T
NC_000962.3_Mycobacterium_tuberculosis_H37Rv,_complete_genome	2288803	C	CCG
NC_000962.3_Mycobacterium_tuberculosis_H37Rv,_complete_genome	2288805	G	T,A
NC_000962.3_Mycobacterium_tuberculosis_H37Rv,_complete_genome	2288805	GC	G
NC_000962.3_Mycobacterium_tuberculosis_H37Rv,_complete_genome	2288806	C	G,T
NC_000962.3_Mycobacterium_tuberculosis_H37Rv,_complete_genome	2288813	G	GCC
NC_000962.3_Mycobacterium_tuberculosis_H37Rv,_complete_genome	2288815	C	T,G
NC_000962.3_Mycobacterium_tuberculosis_H37Rv,_complete_genome	2288817	G	A,T
NC_000962.3_Mycobacterium_tuberculosis_H37Rv,_complete_genome	2288818	T	C,G
NC_000962.3_Mycobacterium_tuberculosis_H37Rv,_complete_genome	2288820	T	G
NC_000962.3_Mycobacterium_tuberculosis_H37Rv,_complete_genome	2288821	G	A
NC_000962.3_Mycobacterium_tuberculosis_H37Rv,_complete_genome	2288821	G	GCC
NC_000962.3_Mycobacterium_tuberculosis_H37Rv,_complete_genome	2288821	G	GC
NC_000962.3_Mycobacterium_tuberculosis_H37Rv,_complete_genome	2288822	G	GCC
NC_000962.3_Mycobacterium_tuberculosis_H37Rv,_complete_genome	2288823	C	G,T
NC_000962.3_Mycobacterium_tuberculosis_H37Rv,_complete_genome	2288824	G	T
NC_000962.3_Mycobacterium_tuberculosis_H37Rv,_complete_genome	2288824	GCA	G
NC_000962.3_Mycobacterium_tuberculosis_H37Rv,_complete_genome	2288826	A	C,G
NC_000962.3_Mycobacterium_tuberculosis_H37Rv,_complete_genome	2288827	C	T,G
NC_000962.3_Mycobacterium_tuberculosis_H37Rv,_complete_genome	2288828	A	AC
NC_000962.3_Mycobacterium_tuberculosis_H37Rv,_complete_genome	2288828	A	C
NC_000962.3_Mycobacterium_tuberculosis_H37Rv,_complete_genome	2288829	C	G,T
NC_000962.3_Mycobacterium_tuberculosis_H37Rv,_complete_genome	2288830	A	G
NC_000962.3_Mycobacterium_tuberculosis_H37Rv,_complete_genome	2288831	ATGATCGGTGGCAATAC	A
NC_000962.3_Mycobacterium_tuberculosis_H37Rv,_complete_genome	2288832	T	C,G
NC_000962.3_Mycobacterium_tuberculosis_H37Rv,_complete_genome	2288833	G	C
NC_000962.3_Mycobacterium_tuberculosis_H37Rv,_complete_genome	2288834	A	AG
NC_000962.3_Mycobacterium_tuberculosis_H37Rv,_complete_genome	2288835	T	C
NC_000962.3_Mycobacterium_tuberculosis_H37Rv,_complete_genome	2288835	T	TG
NC_000962.3_Mycobacterium_tuberculosis_H37Rv,_complete_genome	2288835	TC	T
NC_000962.3_Mycobacterium_tuberculosis_H37Rv,_complete_genome	2288836	C	A,T,G
NC_000962.3_Mycobacterium_tuberculosis_H37Rv,_complete_genome	2288836	CGGTGGCAATAC	C
NC_000962.3_Mycobacterium_tuberculosis_H37Rv,_complete_genome	2288838	G	T
NC_000962.3_Mycobacterium_tuberculosis_H37Rv,_complete_genome	2288838	G	GG
NC_000962.3_Mycobacterium_tuberculosis_H37Rv,_complete_genome	2288839	T	TGG
NC_000962.3_Mycobacterium_tuberculosis_H37Rv,_complete_genome	2288839	T	TG
NC_000962.3_Mycobacterium_tuberculosis_H37Rv,_complete_genome	2288839	T	G
NC_000962.3_Mycobacterium_tuberculosis_H37Rv,_complete_genome	2288841	G	A
NC_000962.3_Mycobacterium_tuberculosis_H37Rv,_complete_genome	2288842	C	A
NC_000962.3_Mycobacterium_tuberculosis_H37Rv,_complete_genome	2288844	A	AA
NC_000962.3_Mycobacterium_tuberculosis_H37Rv,_complete_genome	2288844	A	T,G
NC_000962.3_Mycobacterium_tuberculosis_H37Rv,_complete_genome	2288845	T	TA
NC_000962.3_Mycobacterium_tuberculosis_H37Rv,_complete_genome	2288847	C	A,T,G
NC_000962.3_Mycobacterium_tuberculosis_H37Rv,_complete_genome	2288848	C	A,T
NC_000962.3_Mycobacterium_tuberculosis_H37Rv,_complete_genome	2288849	G	GC
NC_000962.3_Mycobacterium_tuberculosis_H37Rv,_complete_genome	2288850	A	AC
NC_000962.3_Mycobacterium_tuberculosis_H37Rv,_complete_genome	2288850	AC	A
NC_000962.3_Mycobacterium_tuberculosis_H37Rv,_complete_genome	2288850	A	ACC
NC_000962.3_Mycobacterium_tuberculosis_H37Rv,_complete_genome	2288851	C	CCC
NC_000962.3_Mycobacterium_tuberculosis_H37Rv,_complete_genome	2288851	C	A
NC_000962.3_Mycobacterium_tuberculosis_H37Rv,_complete_genome	2288852	CACATCGACCTC	C
NC_000962.3_Mycobacterium_tuberculosis_H37Rv,_complete_genome	2288852	CACAT	C
NC_000962.3_Mycobacterium_tuberculosis_H37Rv,_complete_genome	2288853	ACATCGACC	A
NC_000962.3_Mycobacterium_tuberculosis_H37Rv,_complete_genome	2288853	A	C,G
NC_000962.3_Mycobacterium_tuberculosis_H37Rv,_complete_genome	2288853	A	AATCGACCTC
NC_000962.3_Mycobacterium_tuberculosis_H37Rv,_complete_genome	2288853	A	ACATCGACCT
NC_000962.3_Mycobacterium_tuberculosis_H37Rv,_complete_genome	2288854	C	CATCGACCTC
NC_000962.3_Mycobacterium_tuberculosis_H37Rv,_complete_genome	2288854	C	CCATCGACCT
NC_000962.3_Mycobacterium_tuberculosis_H37Rv,_complete_genome	2288857	C	A
NC_000962.3_Mycobacterium_tuberculosis_H37Rv,_complete_genome	2288859	A	ACT
NC_000962.3_Mycobacterium_tuberculosis_H37Rv,_complete_genome	2288859	A	C
NC_000962.3_Mycobacterium_tuberculosis_H37Rv,_complete_genome	2288859	ACC	A
NC_000962.3_Mycobacterium_tuberculosis_H37Rv,_complete_genome	2288860	C	CCT
NC_000962.3_Mycobacterium_tuberculosis_H37Rv,_complete_genome	2288868	A	T,C
NC_000962.3_Mycobacterium_tuberculosis_H37Rv,_complete_genome	2288869	C	A
NC_000962.3_Mycobacterium_tuberculosis_H37Rv,_complete_genome	2288873	G	GNNNNNNNNNNNNNNNNNN
NC_000962.3_Mycobacterium_tuberculosis_H37Rv,_complete_genome	2288873	G	GCT
NC_000962.3_Mycobacterium_tuberculosis_H37Rv,_complete_genome	2288874	C	CCT
NC_000962.3_Mycobacterium_tuberculosis_H37Rv,_complete_genome	2288874	C	G
NC_000962.3_Mycobacterium_tuberculosis_H37Rv,_complete_genome	2288880	C	G
NC_000962.3_Mycobacterium_tuberculosis_H37Rv,_complete_genome	2288883	A	C,T,G
NC_000962.3_Mycobacterium_tuberculosis_H37Rv,_complete_genome	2288885	C	A,G,T
NC_000962.3_Mycobacterium_tuberculosis_H37Rv,_complete_genome	2288886	C	G,T
NC_000962.3_Mycobacterium_tuberculosis_H37Rv,_complete_genome	2288887	A	C,T,G
NC_000962.3_Mycobacterium_tuberculosis_H37Rv,_complete_genome	2288889	T	G
NC_000962.3_Mycobacterium_tuberculosis_H37Rv,_complete_genome	2288895	A	C,G
NC_000962.3_Mycobacterium_tuberculosis_H37Rv,_complete_genome	2288896	G	C
NC_000962.3_Mycobacterium_tuberculosis_H37Rv,_complete_genome	2288900	CG	C
NC_000962.3_Mycobacterium_tuberculosis_H37Rv,_complete_genome	2288902	T	C,G
NC_000962.3_Mycobacterium_tuberculosis_H37Rv,_complete_genome	2288920	C	T,G
NC_000962.3_Mycobacterium_tuberculosis_H37Rv,_complete_genome	2288923	C	A,T
NC_000962.3_Mycobacterium_tuberculosis_H37Rv,_complete_genome	2288928	C	T
NC_000962.3_Mycobacterium_tuberculosis_H37Rv,_complete_genome	2288929	CG	C
NC_000962.3_Mycobacterium_tuberculosis_H37Rv,_complete_genome	2288930	G	T,C
NC_000962.3_Mycobacterium_tuberculosis_H37Rv,_complete_genome	2288930	GCTGTA	G
NC_000962.3_Mycobacterium_tuberculosis_H37Rv,_complete_genome	2288931	C	A
NC_000962.3_Mycobacterium_tuberculosis_H37Rv,_complete_genome	2288932	T	G
NC_000962.3_Mycobacterium_tuberculosis_H37Rv,_complete_genome	2288933	G	T,C
NC_000962.3_Mycobacterium_tuberculosis_H37Rv,_complete_genome	2288934	T	C,G
NC_000962.3_Mycobacterium_tuberculosis_H37Rv,_complete_genome	2288935	A	C,G
NC_000962.3_Mycobacterium_tuberculosis_H37Rv,_complete_genome	2288935	A	AG
NC_000962.3_Mycobacterium_tuberculosis_H37Rv,_complete_genome	2288936	C	CG
NC_000962.3_Mycobacterium_tuberculosis_H37Rv,_complete_genome	2288937	G	A
NC_000962.3_Mycobacterium_tuberculosis_H37Rv,_complete_genome	2288938	C	T
NC_000962.3_Mycobacterium_tuberculosis_H37Rv,_complete_genome	2288940	C	CC
NC_000962.3_Mycobacterium_tuberculosis_H37Rv,_complete_genome	2288940	C	CT
NC_000962.3_Mycobacterium_tuberculosis_H37Rv,_complete_genome	2288944	T	C,G
NC_000962.3_Mycobacterium_tuberculosis_H37Rv,_complete_genome	2288945	G	T,C
NC_000962.3_Mycobacterium_tuberculosis_H37Rv,_complete_genome	2288952	C	G,T
NC_000962.3_Mycobacterium_tuberculosis_H37Rv,_complete_genome	2288953	CC	C
NC_000962.3_Mycobacterium_tuberculosis_H37Rv,_complete_genome	2288953	C	T
NC_000962.3_Mycobacterium_tuberculosis_H37Rv,_complete_genome	2288954	C	A,G,T
NC_000962.3_Mycobacterium_tuberculosis_H37Rv,_complete_genome	2288954	C	CA
NC_000962.3_Mycobacterium_tuberculosis_H37Rv,_complete_genome	2288955	T	TA
NC_000962.3_Mycobacterium_tuberculosis_H37Rv,_complete_genome	2288955	T	C,G
NC_000962.3_Mycobacterium_tuberculosis_H37Rv,_complete_genome	2288956	T	C,G
NC_000962.3_Mycobacterium_tuberculosis_H37Rv,_complete_genome	2288957	G	T,C
NC_000962.3_Mycobacterium_tuberculosis_H37Rv,_complete_genome	2288960	G	GA
NC_000962.3_Mycobacterium_tuberculosis_H37Rv,_complete_genome	2288960	G	T,C
NC_000962.3_Mycobacterium_tuberculosis_H37Rv,_complete_genome	2288960	GAA	AGG,GGG,TGG,CGG
NC_000962.3_Mycobacterium_tuberculosis_H37Rv,_complete_genome	2288961	A	C,G
NC_000962.3_Mycobacterium_tuberculosis_H37Rv,_complete_genome	2288961	AA	GG
NC_000962.3_Mycobacterium_tuberculosis_H37Rv,_complete_genome	2288962	A	G
NC_000962.3_Mycobacterium_tuberculosis_H37Rv,_complete_genome	2288971	C	A
NC_000962.3_Mycobacterium_tuberculosis_H37Rv,_complete_genome	2288973	A	C
NC_000962.3_Mycobacterium_tuberculosis_H37Rv,_complete_genome	2288978	CGACGTGTCCAGACTGGGATGGAAGTCCGCGCCGGGAGTACCGCTGACGCAATGCGGTGGCCACGACGAG	C
NC_000962.3_Mycobacterium_tuberculosis_H37Rv,_complete_genome	2288979	G	T
NC_000962.3_Mycobacterium_tuberculosis_H37Rv,_complete_genome	2288982	G	A
NC_000962.3_Mycobacterium_tuberculosis_H37Rv,_complete_genome	2288988	A	C,G
NC_000962.3_Mycobacterium_tuberculosis_H37Rv,_complete_genome	2288992	T	TG
NC_000962.3_Mycobacterium_tuberculosis_H37Rv,_complete_genome	2288997	T	A,C
NC_000962.3_Mycobacterium_tuberculosis_H37Rv,_complete_genome	2288998	G	A,C
NC_000962.3_Mycobacterium_tuberculosis_H37Rv,_complete_genome	2289000	A	C,G
NC_000962.3_Mycobacterium_tuberculosis_H37Rv,_complete_genome	2289001	A	C
NC_000962.3_Mycobacterium_tuberculosis_H37Rv,_complete_genome	2289002	GT	G
NC_000962.3_Mycobacterium_tuberculosis_H37Rv,_complete_genome	2289006	G	C
NC_000962.3_Mycobacterium_tuberculosis_H37Rv,_complete_genome	2289009	C	T
NC_000962.3_Mycobacterium_tuberculosis_H37Rv,_complete_genome	2289010	C	T
NC_000962.3_Mycobacterium_tuberculosis_H37Rv,_complete_genome	2289011	GGGAGTACCGCTGACGCAATGCGGTGGCCACGACGAGGAATAGTCCGGTGTGCCGGAGAAGTGGTCACCCGGGTCGATGTG	G
NC_000962.3_Mycobacterium_tuberculosis_H37Rv,_complete_genome	2289015	G	A
NC_000962.3_Mycobacterium_tuberculosis_H37Rv,_complete_genome	2289016	T	G
NC_000962.3_Mycobacterium_tuberculosis_H37Rv,_complete_genome	2289020	G	GC
NC_000962.3_Mycobacterium_tuberculosis_H37Rv,_complete_genome	2289021	C	CC
NC_000962.3_Mycobacterium_tuberculosis_H37Rv,_complete_genome	2289023	G	GCGGCAATGCG
NC_000962.3_Mycobacterium_tuberculosis_H37Rv,_complete_genome	2289024	A	AGCGTAACGGC,ACGGCAATGCG
NC_000962.3_Mycobacterium_tuberculosis_H37Rv,_complete_genome	2289025	CGCAATGCGGTGGCCACGACGAGGAATAGTCCGGTGTGCCGGAGAAGTGGTCACCCGGGTCGATGTGGAAGTCCTTGGTTGCCACGACGTGATGGTAGTCCGCCGCTTCGGCCAGGTAGT	C
NC_000962.3_Mycobacterium_tuberculosis_H37Rv,_complete_genome	2289026	G	C,T
NC_000962.3_Mycobacterium_tuberculosis_H37Rv,_complete_genome	2289027	C	T
NC_000962.3_Mycobacterium_tuberculosis_H37Rv,_complete_genome	2289028	A	G
NC_000962.3_Mycobacterium_tuberculosis_H37Rv,_complete_genome	2289029	A	T,C
NC_000962.3_Mycobacterium_tuberculosis_H37Rv,_complete_genome	2289030	T	C
NC_000962.3_Mycobacterium_tuberculosis_H37Rv,_complete_genome	2289031	G	A,T,C
NC_000962.3_Mycobacterium_tuberculosis_H37Rv,_complete_genome	2289036	G	A,C
NC_000962.3_Mycobacterium_tuberculosis_H37Rv,_complete_genome	2289038	C	A,G,T
NC_000962.3_Mycobacterium_tuberculosis_H37Rv,_complete_genome	2289039	C	A,G,T
NC_000962.3_Mycobacterium_tuberculosis_H37Rv,_complete_genome	2289040	A	G,T,C
NC_000962.3_Mycobacterium_tuberculosis_H37Rv,_complete_genome	2289043	A	G
NC_000962.3_Mycobacterium_tuberculosis_H37Rv,_complete_genome	2289046	A	G
NC_000962.3_Mycobacterium_tuberculosis_H37Rv,_complete_genome	2289049	A	AT
NC_000962.3_Mycobacterium_tuberculosis_H37Rv,_complete_genome	2289050	A	T,C
NC_000962.3_Mycobacterium_tuberculosis_H37Rv,_complete_genome	2289052	A	C
NC_000962.3_Mycobacterium_tuberculosis_H37Rv,_complete_genome	2289054	T	C,G
NC_000962.3_Mycobacterium_tuberculosis_H37Rv,_complete_genome	2289055	C	G
NC_000962.3_Mycobacterium_tuberculosis_H37Rv,_complete_genome	2289057	G	A,C
NC_000962.3_Mycobacterium_tuberculosis_H37Rv,_complete_genome	2289061	T	G
NC_000962.3_Mycobacterium_tuberculosis_H37Rv,_complete_genome	2289067	A	G
NC_000962.3_Mycobacterium_tuberculosis_H37Rv,_complete_genome	2289068	G	T,C
NC_000962.3_Mycobacterium_tuberculosis_H37Rv,_complete_genome	2289069	A	G
NC_000962.3_Mycobacterium_tuberculosis_H37Rv,_complete_genome	2289069	AA	A
NC_000962.3_Mycobacterium_tuberculosis_H37Rv,_complete_genome	2289070	A	G
NC_000962.3_Mycobacterium_tuberculosis_H37Rv,_complete_genome	2289071	G	T,C
NC_000962.3_Mycobacterium_tuberculosis_H37Rv,_complete_genome	2289072	T	A,C,G
NC_000962.3_Mycobacterium_tuberculosis_H37Rv,_complete_genome	2289073	G	C,A,T
NC_000962.3_Mycobacterium_tuberculosis_H37Rv,_complete_genome	2289079	CC	C
NC_000962.3_Mycobacterium_tuberculosis_H37Rv,_complete_genome	2289079	C	CA
NC_000962.3_Mycobacterium_tuberculosis_H37Rv,_complete_genome	2289080	CG	C
NC_000962.3_Mycobacterium_tuberculosis_H37Rv,_complete_genome	2289081	G	C,A,T
NC_000962.3_Mycobacterium_tuberculosis_H37Rv,_complete_genome	2289082	G	A,T
NC_000962.3_Mycobacterium_tuberculosis_H37Rv,_complete_genome	2289083	GT	G
NC_000962.3_Mycobacterium_tuberculosis_H37Rv,_complete_genome	2289084	T	G
NC_000962.3_Mycobacterium_tuberculosis_H37Rv,_complete_genome	2289085	C	T
NC_000962.3_Mycobacterium_tuberculosis_H37Rv,_complete_genome	2289089	G	T,C
NC_000962.3_Mycobacterium_tuberculosis_H37Rv,_complete_genome	2289090	T	C,G
NC_000962.3_Mycobacterium_tuberculosis_H37Rv,_complete_genome	2289091	GGAAGTCCTTGGTTGCCACGACGTGATGGTAGTC	G
NC_000962.3_Mycobacterium_tuberculosis_H37Rv,_complete_genome	2289091	G	A,T
NC_000962.3_Mycobacterium_tuberculosis_H37Rv,_complete_genome	2289096	T	A,C,G
NC_000962.3_Mycobacterium_tuberculosis_H37Rv,_complete_genome	2289097	C	T,G
NC_000962.3_Mycobacterium_tuberculosis_H37Rv,_complete_genome	2289100	T	C,A
NC_000962.3_Mycobacterium_tuberculosis_H37Rv,_complete_genome	2289102	G	C
NC_000962.3_Mycobacterium_tuberculosis_H37Rv,_complete_genome	2289103	T	A,C,G
NC_000962.3_Mycobacterium_tuberculosis_H37Rv,_complete_genome	2289105	G	A,T
NC_000962.3_Mycobacterium_tuberculosis_H37Rv,_complete_genome	2289105	G	GC
NC_000962.3_Mycobacterium_tuberculosis_H37Rv,_complete_genome	2289106	C	CC
NC_000962.3_Mycobacterium_tuberculosis_H37Rv,_complete_genome	2289106	C	G
NC_000962.3_Mycobacterium_tuberculosis_H37Rv,_complete_genome	2289108	A	C
NC_000962.3_Mycobacterium_tuberculosis_H37Rv,_complete_genome	2289111	A	C
NC_000962.3_Mycobacterium_tuberculosis_H37Rv,_complete_genome	2289114	T	G
NC_000962.3_Mycobacterium_tuberculosis_H37Rv,_complete_genome	2289119	G	T,C
NC_000962.3_Mycobacterium_tuberculosis_H37Rv,_complete_genome	2289121	A	G
NC_000962.3_Mycobacterium_tuberculosis_H37Rv,_complete_genome	2289130	CTTCGGCCAGGTAGTCGCTGATGGC	C
NC_000962.3_Mycobacterium_tuberculosis_H37Rv,_complete_genome	2289133	C	A
NC_000962.3_Mycobacterium_tuberculosis_H37Rv,_complete_genome	2289138	A	C,G
NC_000962.3_Mycobacterium_tuberculosis_H37Rv,_complete_genome	2289140	G	T,C
NC_000962.3_Mycobacterium_tuberculosis_H37Rv,_complete_genome	2289141	T	TA
NC_000962.3_Mycobacterium_tuberculosis_H37Rv,_complete_genome	2289141	T	G
NC_000962.3_Mycobacterium_tuberculosis_H37Rv,_complete_genome	2289142	A	AA
NC_000962.3_Mycobacterium_tuberculosis_H37Rv,_complete_genome	2289142	A	C
NC_000962.3_Mycobacterium_tuberculosis_H37Rv,_complete_genome	2289150	A	C
NC_000962.3_Mycobacterium_tuberculosis_H37Rv,_complete_genome	2289157	GG	G
NC_000962.3_Mycobacterium_tuberculosis_H37Rv,_complete_genome	2289159	G	T
NC_000962.3_Mycobacterium_tuberculosis_H37Rv,_complete_genome	2289162	A	G
NC_000962.3_Mycobacterium_tuberculosis_H37Rv,_complete_genome	2289165	G	C
NC_000962.3_Mycobacterium_tuberculosis_H37Rv,_complete_genome	2289167	G	T
NC_000962.3_Mycobacterium_tuberculosis_H37Rv,_complete_genome	2289167	GG	TT,CT
NC_000962.3_Mycobacterium_tuberculosis_H37Rv,_complete_genome	2289168	G	T
NC_000962.3_Mycobacterium_tuberculosis_H37Rv,_complete_genome	2289170	GC	G
NC_000962.3_Mycobacterium_tuberculosis_H37Rv,_complete_genome	2289171	CC	C
NC_000962.3_Mycobacterium_tuberculosis_H37Rv,_complete_genome	2289171	C	T
NC_000962.3_Mycobacterium_tuberculosis_H37Rv,_complete_genome	2289172	C	G
NC_000962.3_Mycobacterium_tuberculosis_H37Rv,_complete_genome	2289173	A	G
NC_000962.3_Mycobacterium_tuberculosis_H37Rv,_complete_genome	2289173	AC	AA,GA,TA,CA
NC_000962.3_Mycobacterium_tuberculosis_H37Rv,_complete_genome	2289174	C	A
NC_000962.3_Mycobacterium_tuberculosis_H37Rv,_complete_genome	2289177	GT	G
NC_000962.3_Mycobacterium_tuberculosis_H37Rv,_complete_genome	2289180	A	C
NC_000962.3_Mycobacterium_tuberculosis_H37Rv,_complete_genome	2289182	CG	C
NC_000962.3_Mycobacterium_tuberculosis_H37Rv,_complete_genome	2289186	A	C,G
NC_000962.3_Mycobacterium_tuberculosis_H37Rv,_complete_genome	2289189	G	GCC
NC_000962.3_Mycobacterium_tuberculosis_H37Rv,_complete_genome	2289190	A	ACC
NC_000962.3_Mycobacterium_tuberculosis_H37Rv,_complete_genome	2289190	A	G
NC_000962.3_Mycobacterium_tuberculosis_H37Rv,_complete_genome	2289192	C	A,T
NC_000962.3_Mycobacterium_tuberculosis_H37Rv,_complete_genome	2289193	C	T
NC_000962.3_Mycobacterium_tuberculosis_H37Rv,_complete_genome	2289194	AC	A
NC_000962.3_Mycobacterium_tuberculosis_H37Rv,_complete_genome	2289200	G	C,T
NC_000962.3_Mycobacterium_tuberculosis_H37Rv,_complete_genome	2289201	C	T
NC_000962.3_Mycobacterium_tuberculosis_H37Rv,_complete_genome	2289202	A	C,G
NC_000962.3_Mycobacterium_tuberculosis_H37Rv,_complete_genome	2289203	G	T,C
NC_000962.3_Mycobacterium_tuberculosis_H37Rv,_complete_genome	2289204	A	G
NC_000962.3_Mycobacterium_tuberculosis_H37Rv,_complete_genome	2289205	A	G
NC_000962.3_Mycobacterium_tuberculosis_H37Rv,_complete_genome	2289206	G	T,C
NC_000962.3_Mycobacterium_tuberculosis_H37Rv,_complete_genome	2289207	T	G
NC_000962.3_Mycobacterium_tuberculosis_H37Rv,_complete_genome	2289208	C	T
NC_000962.3_Mycobacterium_tuberculosis_H37Rv,_complete_genome	2289212	C	T
NC_000962.3_Mycobacterium_tuberculosis_H37Rv,_complete_genome	2289212	CT	AG,GG,TG,CG
NC_000962.3_Mycobacterium_tuberculosis_H37Rv,_complete_genome	2289213	T	C,G
NC_000962.3_Mycobacterium_tuberculosis_H37Rv,_complete_genome	2289213	TG	T
NC_000962.3_Mycobacterium_tuberculosis_H37Rv,_complete_genome	2289214	G	T,A
NC_000962.3_Mycobacterium_tuberculosis_H37Rv,_complete_genome	2289216	A	C,G
NC_000962.3_Mycobacterium_tuberculosis_H37Rv,_complete_genome	2289216	AC	GA
NC_000962.3_Mycobacterium_tuberculosis_H37Rv,_complete_genome	2289217	C	G,A
NC_000962.3_Mycobacterium_tuberculosis_H37Rv,_complete_genome	2289218	G	T,C
NC_000962.3_Mycobacterium_tuberculosis_H37Rv,_complete_genome	2289219	T	C,G
NC_000962.3_Mycobacterium_tuberculosis_H37Rv,_complete_genome	2289220	C	A,T
NC_000962.3_Mycobacterium_tuberculosis_H37Rv,_complete_genome	2289222	A	T,C
NC_000962.3_Mycobacterium_tuberculosis_H37Rv,_complete_genome	2289223	C	A,T
NC_000962.3_Mycobacterium_tuberculosis_H37Rv,_complete_genome	2289225	A	G,C
NC_000962.3_Mycobacterium_tuberculosis_H37Rv,_complete_genome	2289226	T	TG
NC_000962.3_Mycobacterium_tuberculosis_H37Rv,_complete_genome	2289226	T	G
NC_000962.3_Mycobacterium_tuberculosis_H37Rv,_complete_genome	2289228	A	C
NC_000962.3_Mycobacterium_tuberculosis_H37Rv,_complete_genome	2289230	CAACGCCCGCAT	C
NC_000962.3_Mycobacterium_tuberculosis_H37Rv,_complete_genome	2289231	A	C,G
NC_000962.3_Mycobacterium_tuberculosis_H37Rv,_complete_genome	2289233	CGCCCGCAT	C
NC_000962.3_Mycobacterium_tuberculosis_H37Rv,_complete_genome	2289234	G	T
NC_000962.3_Mycobacterium_tuberculosis_H37Rv,_complete_genome	2289235	C	G
NC_000962.3_Mycobacterium_tuberculosis_H37Rv,_complete_genome	2289239	C	A,G,T
NC_000962.3_Mycobacterium_tuberculosis_H37Rv,_complete_genome	2289240	A	T,G
NC_000962.3_Mycobacterium_tuberculosis_H37Rv,_complete_genome	2289248	A	G,C
NC_000962.3_Mycobacterium_tuberculosis_H37Rv,_complete_genome	2289249	C	G
NC_000962.3_Mycobacterium_tuberculosis_H37Rv,_complete_genome	2289251	A	G
NC_000962.3_Mycobacterium_tuberculosis_H37Rv,_complete_genome	2289252	T	A,C,G
NC_000962.3_Mycobacterium_tuberculosis_H37Rv,_complete_genome	2289253	A	C,G
NC_000962.3_Mycobacterium_tuberculosis_H37Rv,_complete_genome	2515311	A	G
NC_000962.3_Mycobacterium_tuberculosis_H37Rv,_complete_genome	2516271	T	C
NC_000962.3_Mycobacterium_tuberculosis_H37Rv,_complete_genome	2517610	G	A
NC_000962.3_Mycobacterium_tuberculosis_H37Rv,_complete_genome	2518310	G	A
NC_000962.3_Mycobacterium_tuberculosis_H37Rv,_complete_genome	2518345	G	T,C,A
NC_000962.3_Mycobacterium_tuberculosis_H37Rv,_complete_genome	2518476	G	A
NC_000962.3_Mycobacterium_tuberculosis_H37Rv,_complete_genome	2518919	G	A
NC_000962.3_Mycobacterium_tuberculosis_H37Rv,_complete_genome	2519048	G	A
NC_000962.3_Mycobacterium_tuberculosis_H37Rv,_complete_genome	2519274	G	A
NC_000962.3_Mycobacterium_tuberculosis_H37Rv,_complete_genome	2519351	T	C
NC_000962.3_Mycobacterium_tuberculosis_H37Rv,_complete_genome	2519353	C	A,G
NC_000962.3_Mycobacterium_tuberculosis_H37Rv,_complete_genome	2521428	A	G
NC_000962.3_Mycobacterium_tuberculosis_H37Rv,_complete_genome	2715340	G	T
NC_000962.3_Mycobacterium_tuberculosis_H37Rv,_complete_genome	2715342	C	T,G
NC_000962.3_Mycobacterium_tuberculosis_H37Rv,_complete_genome	2715344	G	A
NC_000962.3_Mycobacterium_tuberculosis_H37Rv,_complete_genome	2715345	T	C
NC_000962.3_Mycobacterium_tuberculosis_H37Rv,_complete_genome	2715346	G	A
NC_000962.3_Mycobacterium_tuberculosis_H37Rv,_complete_genome	2715347	G	C
NC_000962.3_Mycobacterium_tuberculosis_H37Rv,_complete_genome	2715369	C	A
NC_000962.3_Mycobacterium_tuberculosis_H37Rv,_complete_genome	2715385	A	C
NC_000962.3_Mycobacterium_tuberculosis_H37Rv,_complete_genome	2715386	C	A
NC_000962.3_Mycobacterium_tuberculosis_H37Rv,_complete_genome	2725757	T	G
NC_000962.3_Mycobacterium_tuberculosis_H37Rv,_complete_genome	2725763	C	A
NC_000962.3_Mycobacterium_tuberculosis_H37Rv,_complete_genome	2725803	C	T
NC_000962.3_Mycobacterium_tuberculosis_H37Rv,_complete_genome	2726021	G	GCGCC
NC_000962.3_Mycobacterium_tuberculosis_H37Rv,_complete_genome	2726051	G	A
NC_000962.3_Mycobacterium_tuberculosis_H37Rv,_complete_genome	2726060	C	T
NC_000962.3_Mycobacterium_tuberculosis_H37Rv,_complete_genome	2726061	G	A
NC_000962.3_Mycobacterium_tuberculosis_H37Rv,_complete_genome	2726070	G	T
NC_000962.3_Mycobacterium_tuberculosis_H37Rv,_complete_genome	2726077	T	A
NC_000962.3_Mycobacterium_tuberculosis_H37Rv,_complete_genome	2726085	G	A
NC_000962.3_Mycobacterium_tuberculosis_H37Rv,_complete_genome	2726097	T	TATGT
NC_000962.3_Mycobacterium_tuberculosis_H37Rv,_complete_genome	2726102	T	G
NC_000962.3_Mycobacterium_tuberculosis_H37Rv,_complete_genome	2726103	G	A
NC_000962.3_Mycobacterium_tuberculosis_H37Rv,_complete_genome	2726104	TG	T
NC_000962.3_Mycobacterium_tuberculosis_H37Rv,_complete_genome	2726105	G	A
NC_000962.3_Mycobacterium_tuberculosis_H37Rv,_complete_genome	2726106	A	T
NC_000962.3_Mycobacterium_tuberculosis_H37Rv,_complete_genome	2726111	T	C
NC_000962.3_Mycobacterium_tuberculosis_H37Rv,_complete_genome	2726112	C	T
NC_000962.3_Mycobacterium_tuberculosis_H37Rv,_complete_genome	2726116	TT	T
NC_000962.3_Mycobacterium_tuberculosis_H37Rv,_complete_genome	2726117	T	A,C
NC_000962.3_Mycobacterium_tuberculosis_H37Rv,_complete_genome	2726119	G	A
NC_000962.3_Mycobacterium_tuberculosis_H37Rv,_complete_genome	2726121	C	T
NC_000962.3_Mycobacterium_tuberculosis_H37Rv,_complete_genome	2726127	G	A
NC_000962.3_Mycobacterium_tuberculosis_H37Rv,_complete_genome	2726131	C	T
NC_000962.3_Mycobacterium_tuberculosis_H37Rv,_complete_genome	2726136	C	T
NC_000962.3_Mycobacterium_tuberculosis_H37Rv,_complete_genome	2726139	C	T
NC_000962.3_Mycobacterium_tuberculosis_H37Rv,_complete_genome	2726141	C	A,T,G
NC_000962.3_Mycobacterium_tuberculosis_H37Rv,_complete_genome	2726142	G	T,A
NC_000962.3_Mycobacterium_tuberculosis_H37Rv,_complete_genome	2726144	T	G
NC_000962.3_Mycobacterium_tuberculosis_H37Rv,_complete_genome	2726145	G	A,T
NC_000962.3_Mycobacterium_tuberculosis_H37Rv,_complete_genome	2726149	T	A
NC_000962.3_Mycobacterium_tuberculosis_H37Rv,_complete_genome	2726154	C	T
NC_000962.3_Mycobacterium_tuberculosis_H37Rv,_complete_genome	2726173	C	T
NC_000962.3_Mycobacterium_tuberculosis_H37Rv,_complete_genome	2726188	G	A
NC_000962.3_Mycobacterium_tuberculosis_H37Rv,_complete_genome	2726189	A	AA
NC_000962.3_Mycobacterium_tuberculosis_H37Rv,_complete_genome	2726189	A	AT
NC_000962.3_Mycobacterium_tuberculosis_H37Rv,_complete_genome	2726189	A	G
NC_000962.3_Mycobacterium_tuberculosis_H37Rv,_complete_genome	2726191	T	C
NC_000962.3_Mycobacterium_tuberculosis_H37Rv,_complete_genome	2726196	C	T
NC_000962.3_Mycobacterium_tuberculosis_H37Rv,_complete_genome	2726199	C	A
NC_000962.3_Mycobacterium_tuberculosis_H37Rv,_complete_genome	2726199	CTG	AAA,AAG
NC_000962.3_Mycobacterium_tuberculosis_H37Rv,_complete_genome	2726200	T	A
NC_000962.3_Mycobacterium_tuberculosis_H37Rv,_complete_genome	2726206	C	T
NC_000962.3_Mycobacterium_tuberculosis_H37Rv,_complete_genome	2726220	T	A
NC_000962.3_Mycobacterium_tuberculosis_H37Rv,_complete_genome	2726289	G	A
NC_000962.3_Mycobacterium_tuberculosis_H37Rv,_complete_genome	2726409	G	C
NC_000962.3_Mycobacterium_tuberculosis_H37Rv,_complete_genome	2726418	G	A
NC_000962.3_Mycobacterium_tuberculosis_H37Rv,_complete_genome	2726764	T	G
NC_000962.3_Mycobacterium_tuberculosis_H37Rv,_complete_genome	3073808	G	C
NC_000962.3_Mycobacterium_tuberculosis_H37Rv,_complete_genome	3073868	T	C
NC_000962.3_Mycobacterium_tuberculosis_H37Rv,_complete_genome	3154414	A	G
NC_000962.3_Mycobacterium_tuberculosis_H37Rv,_complete_genome	3489490	A	G
NC_000962.3_Mycobacterium_tuberculosis_H37Rv,_complete_genome	3647881	T	A
NC_000962.3_Mycobacterium_tuberculosis_H37Rv,_complete_genome	3877949	T	C,G
NC_000962.3_Mycobacterium_tuberculosis_H37Rv,_complete_genome	3877960	A	G,C
NC_000962.3_Mycobacterium_tuberculosis_H37Rv,_complete_genome	4007563	C	T
NC_000962.3_Mycobacterium_tuberculosis_H37Rv,_complete_genome	4007982	G	A
NC_000962.3_Mycobacterium_tuberculosis_H37Rv,_complete_genome	4239875	G	A
NC_000962.3_Mycobacterium_tuberculosis_H37Rv,_complete_genome	4240423	G	A
NC_000962.3_Mycobacterium_tuberculosis_H37Rv,_complete_genome	4240592	G	A
NC_000962.3_Mycobacterium_tuberculosis_H37Rv,_complete_genome	4240601	G	C
NC_000962.3_Mycobacterium_tuberculosis_H37Rv,_complete_genome	4240614	T	G
NC_000962.3_Mycobacterium_tuberculosis_H37Rv,_complete_genome	4240615	G	T
NC_000962.3_Mycobacterium_tuberculosis_H37Rv,_complete_genome	4240623	C	G
NC_000962.3_Mycobacterium_tuberculosis_H37Rv,_complete_genome	4240671	C	T
NC_000962.3_Mycobacterium_tuberculosis_H37Rv,_complete_genome	4240672	C	T
NC_000962.3_Mycobacterium_tuberculosis_H37Rv,_complete_genome	4240676	G	A
NC_000962.3_Mycobacterium_tuberculosis_H37Rv,_complete_genome	4240715	C	T
NC_000962.3_Mycobacterium_tuberculosis_H37Rv,_complete_genome	4240721	G	T
NC_000962.3_Mycobacterium_tuberculosis_H37Rv,_complete_genome	4240723	C	T
NC_000962.3_Mycobacterium_tuberculosis_H37Rv,_complete_genome	4240724	G	T
NC_000962.3_Mycobacterium_tuberculosis_H37Rv,_complete_genome	4240725	G	T
NC_000962.3_Mycobacterium_tuberculosis_H37Rv,_complete_genome	4240748	T	C,A
NC_000962.3_Mycobacterium_tuberculosis_H37Rv,_complete_genome	4240749	A	C,G
NC_000962.3_Mycobacterium_tuberculosis_H37Rv,_complete_genome	4240750	C	T
NC_000962.3_Mycobacterium_tuberculosis_H37Rv,_complete_genome	4240751	A	C,T
NC_000962.3_Mycobacterium_tuberculosis_H37Rv,_complete_genome	4240752	T	C
NC_000962.3_Mycobacterium_tuberculosis_H37Rv,_complete_genome	4240753	C	G
NC_000962.3_Mycobacterium_tuberculosis_H37Rv,_complete_genome	4240760	A	C
NC_000962.3_Mycobacterium_tuberculosis_H37Rv,_complete_genome	4240761	T	G
NC_000962.3_Mycobacterium_tuberculosis_H37Rv,_complete_genome	4240762	G	T
NC_000962.3_Mycobacterium_tuberculosis_H37Rv,_complete_genome	4240766	C	G
NC_000962.3_Mycobacterium_tuberculosis_H37Rv,_complete_genome	4240768	G	C
NC_000962.3_Mycobacterium_tuberculosis_H37Rv,_complete_genome	4240770	T	G
NC_000962.3_Mycobacterium_tuberculosis_H37Rv,_complete_genome	4240771	G	C
NC_000962.3_Mycobacterium_tuberculosis_H37Rv,_complete_genome	4240781	G	A
NC_000962.3_Mycobacterium_tuberculosis_H37Rv,_complete_genome	4240783	G	C
NC_000962.3_Mycobacterium_tuberculosis_H37Rv,_complete_genome	4240785	G	A
NC_000962.3_Mycobacterium_tuberculosis_H37Rv,_complete_genome	4240786	C	T
NC_000962.3_Mycobacterium_tuberculosis_H37Rv,_complete_genome	4240787	T	A
NC_000962.3_Mycobacterium_tuberculosis_H37Rv,_complete_genome	4240789	T	C
NC_000962.3_Mycobacterium_tuberculosis_H37Rv,_complete_genome	4240791	T	A
NC_000962.3_Mycobacterium_tuberculosis_H37Rv,_complete_genome	4240792	G	A
NC_000962.3_Mycobacterium_tuberculosis_H37Rv,_complete_genome	4240835	G	A
NC_000962.3_Mycobacterium_tuberculosis_H37Rv,_complete_genome	4240838	T	C,A
NC_000962.3_Mycobacterium_tuberculosis_H37Rv,_complete_genome	4240840	G	T
NC_000962.3_Mycobacterium_tuberculosis_H37Rv,_complete_genome	4240841	T	A
NC_000962.3_Mycobacterium_tuberculosis_H37Rv,_complete_genome	4241042	A	G
NC_000962.3_Mycobacterium_tuberculosis_H37Rv,_complete_genome	4241078	A	G
NC_000962.3_Mycobacterium_tuberculosis_H37Rv,_complete_genome	4242075	G	A
NC_000962.3_Mycobacterium_tuberculosis_H37Rv,_complete_genome	4242198	C	T
NC_000962.3_Mycobacterium_tuberculosis_H37Rv,_complete_genome	4242803	G	C,T
NC_000962.3_Mycobacterium_tuberculosis_H37Rv,_complete_genome	4243188	CCG	C
NC_000962.3_Mycobacterium_tuberculosis_H37Rv,_complete_genome	4243217	C	T,G
NC_000962.3_Mycobacterium_tuberculosis_H37Rv,_complete_genome	4243221	C	T
NC_000962.3_Mycobacterium_tuberculosis_H37Rv,_complete_genome	4243222	C	A
NC_000962.3_Mycobacterium_tuberculosis_H37Rv,_complete_genome	4243225	C	A
NC_000962.3_Mycobacterium_tuberculosis_H37Rv,_complete_genome	4243242	G	A
NC_000962.3_Mycobacterium_tuberculosis_H37Rv,_complete_genome	4243245	G	A
NC_000962.3_Mycobacterium_tuberculosis_H37Rv,_complete_genome	4243833	G	A
NC_000962.3_Mycobacterium_tuberculosis_H37Rv,_complete_genome	4244193	G	A
NC_000962.3_Mycobacterium_tuberculosis_H37Rv,_complete_genome	4244281	G	A
NC_000962.3_Mycobacterium_tuberculosis_H37Rv,_complete_genome	4244617	C	T
NC_000962.3_Mycobacterium_tuberculosis_H37Rv,_complete_genome	4245730	A	C,G
NC_000962.3_Mycobacterium_tuberculosis_H37Rv,_complete_genome	4245969	C	T
NC_000962.3_Mycobacterium_tuberculosis_H37Rv,_complete_genome	4246734	T	G
NC_000962.3_Mycobacterium_tuberculosis_H37Rv,_complete_genome	4246887	T	G
NC_000962.3_Mycobacterium_tuberculosis_H37Rv,_complete_genome	4246888	C	G
NC_000962.3_Mycobacterium_tuberculosis_H37Rv,_complete_genome	4247175	C	G
NC_000962.3_Mycobacterium_tuberculosis_H37Rv,_complete_genome	4247176	G	C
NC_000962.3_Mycobacterium_tuberculosis_H37Rv,_complete_genome	4247186	G	T,A
NC_000962.3_Mycobacterium_tuberculosis_H37Rv,_complete_genome	4247187	C	G
NC_000962.3_Mycobacterium_tuberculosis_H37Rv,_complete_genome	4247188	G	C
NC_000962.3_Mycobacterium_tuberculosis_H37Rv,_complete_genome	4247193	T	G
NC_000962.3_Mycobacterium_tuberculosis_H37Rv,_complete_genome	4247194	G	C
NC_000962.3_Mycobacterium_tuberculosis_H37Rv,_complete_genome	4247229	T	C
NC_000962.3_Mycobacterium_tuberculosis_H37Rv,_complete_genome	4247231	G	C
NC_000962.3_Mycobacterium_tuberculosis_H37Rv,_complete_genome	4247282	C	T
NC_000962.3_Mycobacterium_tuberculosis_H37Rv,_complete_genome	4247325	C	T
NC_000962.3_Mycobacterium_tuberculosis_H37Rv,_complete_genome	4247327	A	T
NC_000962.3_Mycobacterium_tuberculosis_H37Rv,_complete_genome	4247328	G	T
NC_000962.3_Mycobacterium_tuberculosis_H37Rv,_complete_genome	4247329	C	T
NC_000962.3_Mycobacterium_tuberculosis_H37Rv,_complete_genome	4247334	G	C
NC_000962.3_Mycobacterium_tuberculosis_H37Rv,_complete_genome	4247354	G	C
NC_000962.3_Mycobacterium_tuberculosis_H37Rv,_complete_genome	4247357	G	C,T
NC_000962.3_Mycobacterium_tuberculosis_H37Rv,_complete_genome	4247358	T	G
NC_000962.3_Mycobacterium_tuberculosis_H37Rv,_complete_genome	4247366	T	C
NC_000962.3_Mycobacterium_tuberculosis_H37Rv,_complete_genome	4247368	C	A,G
NC_000962.3_Mycobacterium_tuberculosis_H37Rv,_complete_genome	4247372	T	G
NC_000962.3_Mycobacterium_tuberculosis_H37Rv,_complete_genome	4247373	T	G
NC_000962.3_Mycobacterium_tuberculosis_H37Rv,_complete_genome	4247374	C	G
NC_000962.3_Mycobacterium_tuberculosis_H37Rv,_complete_genome	4247391	T	A
NC_000962.3_Mycobacterium_tuberculosis_H37Rv,_complete_genome	4247393	G	A
NC_000962.3_Mycobacterium_tuberculosis_H37Rv,_complete_genome	4247399	A	C
NC_000962.3_Mycobacterium_tuberculosis_H37Rv,_complete_genome	4247401	T	A,G
NC_000962.3_Mycobacterium_tuberculosis_H37Rv,_complete_genome	4247402	T	G
NC_000962.3_Mycobacterium_tuberculosis_H37Rv,_complete_genome	4247403	C	T
NC_000962.3_Mycobacterium_tuberculosis_H37Rv,_complete_genome	4247406	C	G
NC_000962.3_Mycobacterium_tuberculosis_H37Rv,_complete_genome	4247410	C	A,G
NC_000962.3_Mycobacterium_tuberculosis_H37Rv,_complete_genome	4247429	A	T,G,C
NC_000962.3_Mycobacterium_tuberculosis_H37Rv,_complete_genome	4247430	T	A,C,G
NC_000962.3_Mycobacterium_tuberculosis_H37Rv,_complete_genome	4247431	G	A,T,C
NC_000962.3_Mycobacterium_tuberculosis_H37Rv,_complete_genome	4247439	T	G
NC_000962.3_Mycobacterium_tuberculosis_H37Rv,_complete_genome	4247441	G	C
NC_000962.3_Mycobacterium_tuberculosis_H37Rv,_complete_genome	4247442	C	G
NC_000962.3_Mycobacterium_tuberculosis_H37Rv,_complete_genome	4247443	C	T
NC_000962.3_Mycobacterium_tuberculosis_H37Rv,_complete_genome	4247444	G	C
NC_000962.3_Mycobacterium_tuberculosis_H37Rv,_complete_genome	4247445	A	G
NC_000962.3_Mycobacterium_tuberculosis_H37Rv,_complete_genome	4247446	C	T
NC_000962.3_Mycobacterium_tuberculosis_H37Rv,_complete_genome	4247448	A	G
NC_000962.3_Mycobacterium_tuberculosis_H37Rv,_complete_genome	4247451	C	T
NC_000962.3_Mycobacterium_tuberculosis_H37Rv,_complete_genome	4247454	G	C,A
NC_000962.3_Mycobacterium_tuberculosis_H37Rv,_complete_genome	4247455	C	G
NC_000962.3_Mycobacterium_tuberculosis_H37Rv,_complete_genome	4247456	T	C
NC_000962.3_Mycobacterium_tuberculosis_H37Rv,_complete_genome	4247457	A	G,T
NC_000962.3_Mycobacterium_tuberculosis_H37Rv,_complete_genome	4247458	C	G
NC_000962.3_Mycobacterium_tuberculosis_H37Rv,_complete_genome	4247462	T	A
NC_000962.3_Mycobacterium_tuberculosis_H37Rv,_complete_genome	4247465	A	C
NC_000962.3_Mycobacterium_tuberculosis_H37Rv,_complete_genome	4247466	A	G
NC_000962.3_Mycobacterium_tuberculosis_H37Rv,_complete_genome	4247467	C	A,G,T
NC_000962.3_Mycobacterium_tuberculosis_H37Rv,_complete_genome	4247468	T	G,A
NC_000962.3_Mycobacterium_tuberculosis_H37Rv,_complete_genome	4247469	A	C,G
NC_000962.3_Mycobacterium_tuberculosis_H37Rv,_complete_genome	4247471	T	C
NC_000962.3_Mycobacterium_tuberculosis_H37Rv,_complete_genome	4247473	C	A,G
NC_000962.3_Mycobacterium_tuberculosis_H37Rv,_complete_genome	4247495	GA	G
NC_000962.3_Mycobacterium_tuberculosis_H37Rv,_complete_genome	4247495	G	T
NC_000962.3_Mycobacterium_tuberculosis_H37Rv,_complete_genome	4247496	A	T,G
NC_000962.3_Mycobacterium_tuberculosis_H37Rv,_complete_genome	4247497	T	G
NC_000962.3_Mycobacterium_tuberculosis_H37Rv,_complete_genome	4247501	T	G
NC_000962.3_Mycobacterium_tuberculosis_H37Rv,_complete_genome	4247504	G	C,T
NC_000962.3_Mycobacterium_tuberculosis_H37Rv,_complete_genome	4247506	C	T
NC_000962.3_Mycobacterium_tuberculosis_H37Rv,_complete_genome	4247507	T	C,A
NC_000962.3_Mycobacterium_tuberculosis_H37Rv,_complete_genome	4247508	G	T
NC_000962.3_Mycobacterium_tuberculosis_H37Rv,_complete_genome	4247510	T	C
NC_000962.3_Mycobacterium_tuberculosis_H37Rv,_complete_genome	4247513	T	C
NC_000962.3_Mycobacterium_tuberculosis_H37Rv,_complete_genome	4247552	A	T
NC_000962.3_Mycobacterium_tuberculosis_H37Rv,_complete_genome	4247553	G	T,C
NC_000962.3_Mycobacterium_tuberculosis_H37Rv,_complete_genome	4247573	G	A
NC_000962.3_Mycobacterium_tuberculosis_H37Rv,_complete_genome	4247574	A	C
NC_000962.3_Mycobacterium_tuberculosis_H37Rv,_complete_genome	4247579	G	T,A
NC_000962.3_Mycobacterium_tuberculosis_H37Rv,_complete_genome	4247580	C	T,G
NC_000962.3_Mycobacterium_tuberculosis_H37Rv,_complete_genome	4247581	C	T,G
NC_000962.3_Mycobacterium_tuberculosis_H37Rv,_complete_genome	4247582	G	T,A
NC_000962.3_Mycobacterium_tuberculosis_H37Rv,_complete_genome	4247583	C	G,T
NC_000962.3_Mycobacterium_tuberculosis_H37Rv,_complete_genome	4247584	C	G
NC_000962.3_Mycobacterium_tuberculosis_H37Rv,_complete_genome	4247586	G	T
NC_000962.3_Mycobacterium_tuberculosis_H37Rv,_complete_genome	4247588	C	T,A
NC_000962.3_Mycobacterium_tuberculosis_H37Rv,_complete_genome	4247590	A	T
NC_000962.3_Mycobacterium_tuberculosis_H37Rv,_complete_genome	4247591	G	A
NC_000962.3_Mycobacterium_tuberculosis_H37Rv,_complete_genome	4247609	T	C
NC_000962.3_Mycobacterium_tuberculosis_H37Rv,_complete_genome	4247613	G	C
NC_000962.3_Mycobacterium_tuberculosis_H37Rv,_complete_genome	4247614	T	G
NC_000962.3_Mycobacterium_tuberculosis_H37Rv,_complete_genome	4247615	G	C
NC_000962.3_Mycobacterium_tuberculosis_H37Rv,_complete_genome	4247616	A	C
NC_000962.3_Mycobacterium_tuberculosis_H37Rv,_complete_genome	4247617	G	T,C
NC_000962.3_Mycobacterium_tuberculosis_H37Rv,_complete_genome	4247618	G	C,T
NC_000962.3_Mycobacterium_tuberculosis_H37Rv,_complete_genome	4247619	T	C
NC_000962.3_Mycobacterium_tuberculosis_H37Rv,_complete_genome	4247622	T	G
NC_000962.3_Mycobacterium_tuberculosis_H37Rv,_complete_genome	4247623	G	T
NC_000962.3_Mycobacterium_tuberculosis_H37Rv,_complete_genome	4247625	C	G
NC_000962.3_Mycobacterium_tuberculosis_H37Rv,_complete_genome	4247626	C	T
NC_000962.3_Mycobacterium_tuberculosis_H37Rv,_complete_genome	4247634	G	T
NC_000962.3_Mycobacterium_tuberculosis_H37Rv,_complete_genome	4247636	C	G
NC_000962.3_Mycobacterium_tuberculosis_H37Rv,_complete_genome	4247642	G	A
NC_000962.3_Mycobacterium_tuberculosis_H37Rv,_complete_genome	4247643	T	G
NC_000962.3_Mycobacterium_tuberculosis_H37Rv,_complete_genome	4247644	G	C
NC_000962.3_Mycobacterium_tuberculosis_H37Rv,_complete_genome	4247645	G	A
NC_000962.3_Mycobacterium_tuberculosis_H37Rv,_complete_genome	4247648	G	A
NC_000962.3_Mycobacterium_tuberculosis_H37Rv,_complete_genome	4247649	C	A
NC_000962.3_Mycobacterium_tuberculosis_H37Rv,_complete_genome	4247650	C	T
NC_000962.3_Mycobacterium_tuberculosis_H37Rv,_complete_genome	4247651	A	C
NC_000962.3_Mycobacterium_tuberculosis_H37Rv,_complete_genome	4247652	G	A
NC_000962.3_Mycobacterium_tuberculosis_H37Rv,_complete_genome	4247653	C	T,A,G
NC_000962.3_Mycobacterium_tuberculosis_H37Rv,_complete_genome	4247663	T	A
NC_000962.3_Mycobacterium_tuberculosis_H37Rv,_complete_genome	4247676	C	G
NC_000962.3_Mycobacterium_tuberculosis_H37Rv,_complete_genome	4247696	T	C,A
NC_000962.3_Mycobacterium_tuberculosis_H37Rv,_complete_genome	4247698	G	T,C
NC_000962.3_Mycobacterium_tuberculosis_H37Rv,_complete_genome	4247702	C	A
NC_000962.3_Mycobacterium_tuberculosis_H37Rv,_complete_genome	4247703	C	A
NC_000962.3_Mycobacterium_tuberculosis_H37Rv,_complete_genome	4247704	G	C
NC_000962.3_Mycobacterium_tuberculosis_H37Rv,_complete_genome	4247705	T	C
NC_000962.3_Mycobacterium_tuberculosis_H37Rv,_complete_genome	4247706	T	A
NC_000962.3_Mycobacterium_tuberculosis_H37Rv,_complete_genome	4247708	A	C,G
NC_000962.3_Mycobacterium_tuberculosis_H37Rv,_complete_genome	4247710	C	T
NC_000962.3_Mycobacterium_tuberculosis_H37Rv,_complete_genome	4247711	A	C
NC_000962.3_Mycobacterium_tuberculosis_H37Rv,_complete_genome	4247712	A	C
NC_000962.3_Mycobacterium_tuberculosis_H37Rv,_complete_genome	4247713	C	A,G
NC_000962.3_Mycobacterium_tuberculosis_H37Rv,_complete_genome	4247714	G	A
NC_000962.3_Mycobacterium_tuberculosis_H37Rv,_complete_genome	4247715	G	C
NC_000962.3_Mycobacterium_tuberculosis_H37Rv,_complete_genome	4247716	C	A
NC_000962.3_Mycobacterium_tuberculosis_H37Rv,_complete_genome	4247717	C	G
NC_000962.3_Mycobacterium_tuberculosis_H37Rv,_complete_genome	4247723	C	T
NC_000962.3_Mycobacterium_tuberculosis_H37Rv,_complete_genome	4247726	G	C
NC_000962.3_Mycobacterium_tuberculosis_H37Rv,_complete_genome	4247727	A	C
NC_000962.3_Mycobacterium_tuberculosis_H37Rv,_complete_genome	4247728	G	T,C
NC_000962.3_Mycobacterium_tuberculosis_H37Rv,_complete_genome	4247729	G	C,A,T
NC_000962.3_Mycobacterium_tuberculosis_H37Rv,_complete_genome	4247729	GGC	CCT,CCC,CCA,CCG
NC_000962.3_Mycobacterium_tuberculosis_H37Rv,_complete_genome	4247730	G	A,C
NC_000962.3_Mycobacterium_tuberculosis_H37Rv,_complete_genome	4247731	C	G,T
NC_000962.3_Mycobacterium_tuberculosis_H37Rv,_complete_genome	4247748	C	T
NC_000962.3_Mycobacterium_tuberculosis_H37Rv,_complete_genome	4247782	G	T,C,A
NC_000962.3_Mycobacterium_tuberculosis_H37Rv,_complete_genome	4247802	C	T
NC_000962.3_Mycobacterium_tuberculosis_H37Rv,_complete_genome	4247804	G	A
NC_000962.3_Mycobacterium_tuberculosis_H37Rv,_complete_genome	4247806	G	C
NC_000962.3_Mycobacterium_tuberculosis_H37Rv,_complete_genome	4247814	C	G
NC_000962.3_Mycobacterium_tuberculosis_H37Rv,_complete_genome	4247817	T	G
NC_000962.3_Mycobacterium_tuberculosis_H37Rv,_complete_genome	4247820	T	G
NC_000962.3_Mycobacterium_tuberculosis_H37Rv,_complete_genome	4247821	T	C
NC_000962.3_Mycobacterium_tuberculosis_H37Rv,_complete_genome	4247822	A	G
NC_000962.3_Mycobacterium_tuberculosis_H37Rv,_complete_genome	4247824	C	G
NC_000962.3_Mycobacterium_tuberculosis_H37Rv,_complete_genome	4247850	C	A
NC_000962.3_Mycobacterium_tuberculosis_H37Rv,_complete_genome	4247851	C	T
NC_000962.3_Mycobacterium_tuberculosis_H37Rv,_complete_genome	4247856	G	T
NC_000962.3_Mycobacterium_tuberculosis_H37Rv,_complete_genome	4247857	C	G
NC_000962.3_Mycobacterium_tuberculosis_H37Rv,_complete_genome	4247863	C	G
NC_000962.3_Mycobacterium_tuberculosis_H37Rv,_complete_genome	4247867	G	C,T
NC_000962.3_Mycobacterium_tuberculosis_H37Rv,_complete_genome	4247873	G	A
NC_000962.3_Mycobacterium_tuberculosis_H37Rv,_complete_genome	4247889	G	C
NC_000962.3_Mycobacterium_tuberculosis_H37Rv,_complete_genome	4247890	C	G
NC_000962.3_Mycobacterium_tuberculosis_H37Rv,_complete_genome	4247891	C	T
NC_000962.3_Mycobacterium_tuberculosis_H37Rv,_complete_genome	4247892	G	T
NC_000962.3_Mycobacterium_tuberculosis_H37Rv,_complete_genome	4247893	C	G
NC_000962.3_Mycobacterium_tuberculosis_H37Rv,_complete_genome	4247894	C	T,A
NC_000962.3_Mycobacterium_tuberculosis_H37Rv,_complete_genome	4247895	C	G
NC_000962.3_Mycobacterium_tuberculosis_H37Rv,_complete_genome	4247896	G	C
NC_000962.3_Mycobacterium_tuberculosis_H37Rv,_complete_genome	4247906	A	G
NC_000962.3_Mycobacterium_tuberculosis_H37Rv,_complete_genome	4247907	T	A
NC_000962.3_Mycobacterium_tuberculosis_H37Rv,_complete_genome	4247919	G	C
NC_000962.3_Mycobacterium_tuberculosis_H37Rv,_complete_genome	4247920	T	G
NC_000962.3_Mycobacterium_tuberculosis_H37Rv,_complete_genome	4247925	G	C
NC_000962.3_Mycobacterium_tuberculosis_H37Rv,_complete_genome	4247926	C	G
NC_000962.3_Mycobacterium_tuberculosis_H37Rv,_complete_genome	4247959	G	T,C,A
NC_000962.3_Mycobacterium_tuberculosis_H37Rv,_complete_genome	4248002	C	A
NC_000962.3_Mycobacterium_tuberculosis_H37Rv,_complete_genome	4248003	A	C,G
NC_000962.3_Mycobacterium_tuberculosis_H37Rv,_complete_genome	4248025	A	T,C
NC_000962.3_Mycobacterium_tuberculosis_H37Rv,_complete_genome	4248033	G	A
NC_000962.3_Mycobacterium_tuberculosis_H37Rv,_complete_genome	4248402	C	T
NC_000962.3_Mycobacterium_tuberculosis_H37Rv,_complete_genome	4248488	G	A
NC_000962.3_Mycobacterium_tuberculosis_H37Rv,_complete_genome	4248747	G	A
NC_000962.3_Mycobacterium_tuberculosis_H37Rv,_complete_genome	4249071	A	C
NC_000962.3_Mycobacterium_tuberculosis_H37Rv,_complete_genome	4249389	A	C
NC_000962.3_Mycobacterium_tuberculosis_H37Rv,_complete_genome	4249512	T	G
NC_000962.3_Mycobacterium_tuberculosis_H37Rv,_complete_genome	4249518	A	G
NC_000962.3_Mycobacterium_tuberculosis_H37Rv,_complete_genome	4249583	G	A
NC_000962.3_Mycobacterium_tuberculosis_H37Rv,_complete_genome	4249757	A	G
NC_000962.3_Mycobacterium_tuberculosis_H37Rv,_complete_genome	4326087	G	T
NC_000962.3_Mycobacterium_tuberculosis_H37Rv,_complete_genome	4326093	A	G
NC_000962.3_Mycobacterium_tuberculosis_H37Rv,_complete_genome	4326150	AGC	A
NC_000962.3_Mycobacterium_tuberculosis_H37Rv,_complete_genome	4326183	AG	A
NC_000962.3_Mycobacterium_tuberculosis_H37Rv,_complete_genome	4326236	C	T
NC_000962.3_Mycobacterium_tuberculosis_H37Rv,_complete_genome	4326267	A	C
NC_000962.3_Mycobacterium_tuberculosis_H37Rv,_complete_genome	4326284	A	C
NC_000962.3_Mycobacterium_tuberculosis_H37Rv,_complete_genome	4326300	T	C
NC_000962.3_Mycobacterium_tuberculosis_H37Rv,_complete_genome	4326317	T	C
NC_000962.3_Mycobacterium_tuberculosis_H37Rv,_complete_genome	4326320	C	T
NC_000962.3_Mycobacterium_tuberculosis_H37Rv,_complete_genome	4326333	C	G
NC_000962.3_Mycobacterium_tuberculosis_H37Rv,_complete_genome	4326449	G	T
NC_000962.3_Mycobacterium_tuberculosis_H37Rv,_complete_genome	4326461	A	C
NC_000962.3_Mycobacterium_tuberculosis_H37Rv,_complete_genome	4326476	A	C
NC_000962.3_Mycobacterium_tuberculosis_H37Rv,_complete_genome	4326488	G	A
NC_000962.3_Mycobacterium_tuberculosis_H37Rv,_complete_genome	4326659	A	G
NC_000962.3_Mycobacterium_tuberculosis_H37Rv,_complete_genome	4326669	G	A
NC_000962.3_Mycobacterium_tuberculosis_H37Rv,_complete_genome	4326705	GC	G
NC_000962.3_Mycobacterium_tuberculosis_H37Rv,_complete_genome	4326738	G	A
NC_000962.3_Mycobacterium_tuberculosis_H37Rv,_complete_genome	4326770	TA	T
NC_000962.3_Mycobacterium_tuberculosis_H37Rv,_complete_genome	4326780	T	C
NC_000962.3_Mycobacterium_tuberculosis_H37Rv,_complete_genome	4326807	C	T
NC_000962.3_Mycobacterium_tuberculosis_H37Rv,_complete_genome	4326917	G	T
NC_000962.3_Mycobacterium_tuberculosis_H37Rv,_complete_genome	4326980	T	G
NC_000962.3_Mycobacterium_tuberculosis_H37Rv,_complete_genome	4327135	T	TT
NC_000962.3_Mycobacterium_tuberculosis_H37Rv,_complete_genome	4327224	A	C
NC_000962.3_Mycobacterium_tuberculosis_H37Rv,_complete_genome	4327292	G	A
NC_000962.3_Mycobacterium_tuberculosis_H37Rv,_complete_genome	4327301	T	G
NC_000962.3_Mycobacterium_tuberculosis_H37Rv,_complete_genome	4327307	T	G
NC_000962.3_Mycobacterium_tuberculosis_H37Rv,_complete_genome	4327322	G	A
NC_000962.3_Mycobacterium_tuberculosis_H37Rv,_complete_genome	4327346	C	T
NC_000962.3_Mycobacterium_tuberculosis_H37Rv,_complete_genome	4327347	C	A,T
NC_000962.3_Mycobacterium_tuberculosis_H37Rv,_complete_genome	4327363	CT	C
NC_000962.3_Mycobacterium_tuberculosis_H37Rv,_complete_genome	4327408	GT	G
NC_000962.3_Mycobacterium_tuberculosis_H37Rv,_complete_genome	4327409	T	G
NC_000962.3_Mycobacterium_tuberculosis_H37Rv,_complete_genome	4327442	C	G
NC_000962.3_Mycobacterium_tuberculosis_H37Rv,_complete_genome	4327472	A	C
NC_000962.3_Mycobacterium_tuberculosis_H37Rv,_complete_genome	4327831	G	A
NC_000962.3_Mycobacterium_tuberculosis_H37Rv,_complete_genome	4327876	T	C
NC_000962.3_Mycobacterium_tuberculosis_H37Rv,_complete_genome	4327878	C	A,G
NC_000962.3_Mycobacterium_tuberculosis_H37Rv,_complete_genome	4407604	G	T
NC_000962.3_Mycobacterium_tuberculosis_H37Rv,_complete_genome	4407640	A	C
NC_000962.3_Mycobacterium_tuberculosis_H37Rv,_complete_genome	4407655	G	T
NC_000962.3_Mycobacterium_tuberculosis_H37Rv,_complete_genome	4407761	A	G
NC_000962.3_Mycobacterium_tuberculosis_H37Rv,_complete_genome	4407790	G	A
NC_000962.3_Mycobacterium_tuberculosis_H37Rv,_complete_genome	4407802	G	T
NC_000962.3_Mycobacterium_tuberculosis_H37Rv,_complete_genome	4407823	T	G
NC_000962.3_Mycobacterium_tuberculosis_H37Rv,_complete_genome	4407824	G	A
NC_000962.3_Mycobacterium_tuberculosis_H37Rv,_complete_genome	4407830	G	A
NC_000962.3_Mycobacterium_tuberculosis_H37Rv,_complete_genome	4407851	GC	G
NC_000962.3_Mycobacterium_tuberculosis_H37Rv,_complete_genome	4407896	C	A
NC_000962.3_Mycobacterium_tuberculosis_H37Rv,_complete_genome	4407927	T	G
NC_000962.3_Mycobacterium_tuberculosis_H37Rv,_complete_genome	4407931	A	G
NC_000962.3_Mycobacterium_tuberculosis_H37Rv,_complete_genome	4407940	A	G
NC_000962.3_Mycobacterium_tuberculosis_H37Rv,_complete_genome	4407980	G	C
NC_000962.3_Mycobacterium_tuberculosis_H37Rv,_complete_genome	4407991	C	A
NC_000962.3_Mycobacterium_tuberculosis_H37Rv,_complete_genome	4407992	C	T,G
NC_000962.3_Mycobacterium_tuberculosis_H37Rv,_complete_genome	4407993	G	T
NC_000962.3_Mycobacterium_tuberculosis_H37Rv,_complete_genome	4407995	T	G
NC_000962.3_Mycobacterium_tuberculosis_H37Rv,_complete_genome	4408004	C	G
NC_000962.3_Mycobacterium_tuberculosis_H37Rv,_complete_genome	4408009	A	C
NC_000962.3_Mycobacterium_tuberculosis_H37Rv,_complete_genome	4408039	A	C
NC_000962.3_Mycobacterium_tuberculosis_H37Rv,_complete_genome	4408063	C	T
NC_000962.3_Mycobacterium_tuberculosis_H37Rv,_complete_genome	4408068	C	G
NC_000962.3_Mycobacterium_tuberculosis_H37Rv,_complete_genome	4408085	C	A
NC_000962.3_Mycobacterium_tuberculosis_H37Rv,_complete_genome	4408087	CG	C
NC_000962.3_Mycobacterium_tuberculosis_H37Rv,_complete_genome	4408100	GC	G
NC_000962.3_Mycobacterium_tuberculosis_H37Rv,_complete_genome	4408102	C	G
NC_000962.3_Mycobacterium_tuberculosis_H37Rv,_complete_genome	4408156	A	C
